# Supplementary material for: The Potential Functional Roles of NME1 Histidine Kinase Activity in Neuroblastoma Pathogenesis
Source: Int J Mol Sci. 2020 May 7;21(9):3319. doi: 10.3390/ijms21093319 (PMC7247550; doi:10.3390/ijms21093319)
Supplement: Supplementary file 1 [file ijms-21-03319-s001.zip]

Archive with 4 entries (4 files):
- Supplementary file_59 genes selection cluster.xlsx
- Supplementary file_Comparison with previous SILAC data.xlsx
- Supplementary file_IP id.xlsx
- ijms-778301 Supplementary Data final.pdf
