# Supplementary material for: The Potential Functional Roles of NME1 Histidine Kinase Activity in Neuroblastoma Pathogenesis
Source: Int J Mol Sci. 2020 May 7;21(9):3319. doi: 10.3390/ijms21093319 (PMC7247550; doi:10.3390/ijms21093319)
Supplement: Supplementary file 1 [file ijms-21-03319-s001.zip › Supplementary file_59 genes selection cluster.xlsx]

## Sheet: EnrichR cluster_Pathway
EnrichR Pathways: Elsevier_Pathway_Collection_table
Term	P-value	Adjusted P-value	Odds Ratio	Combined Score	Genes
Glycolysis	1.92801e-05	0.033181	56.4972	613.358	PKM;ENO1;GAPDH
Proteins Involved in Astrocytoma	0.000157249	0.135313	14.7384	129.074	PRDX2;HSPA5;PRDX1;TXN
Glycolysis Activation in Cancer (Warburg Effect)	0.00022292	0.127882	25.4237	213.78	PKM;ENO1;GAPDH
Translation	0.000296328	0.127495	23.1125	187.767	EEF1A1;DARS;EEF1D
Proteins Involved in Ulcerative Colitis	0.000797585	0.274529	9.61654	68.6036	TUBB;MIF;TXN;HSPD1
Metabolic Reprogramming in Cancer: Overview	0.000853902	0.244928	16.1421	114.055	PKM;ENO1;GAPDH
Proteins Involved in Cystic Fibrosis	0.00125856	0.309425	14.1243	94.3191	MIF;TXN;HSPD1
Proteins with Altered Expression in Amyotrophic Lateral Sclerosis	0.00141647	0.304719	35.6824	234.062	HNRNPK;HSPA5
Nuclear Envelope in Cell Division	0.00173295	0.331379	32.2841	205.26	NPM1;LMNA
Proteins with Altered Expression in Cancer Metabolic Reprogramming	0.00202854	0.349111	11.9641	74.1827	PKM;ENO1;GAPDH
HIF1 Signaling	0.00226469	0.354321	28.2486	172.043	TXN;GAPDH
ADRA2C/ADRB2 -> Synaptic Endocytosis	0.00265668	0.381012	26.0756	154.646	CLTC;CLTA
Autophagic-Lysosomal System Decline Associated with Aging	0.00330002	0.436872	23.3781	133.579	HSPA8;HSPA5
CFTR Misfolding and Degradation (Class II Mutations)	0.00352905	0.433822	22.5989	127.61	HSPA8;HSPA5
Intraflagellar Transport: BBSome Interaction	0.00352905	0.4049	22.5989	127.61	TUBA1A;TUBB
Proteins Involved in Myocardial Ischemia	0.00651195	0.700442	5.38068	27.087	MIF;TXN;GAPDH;HSPD1
Cardiomyocyte Dysfunction	0.00920453	0.931823	13.836	64.8642	LMNA;ACTG1
Proteins Involved in Chronic Obstructive Pulmonary Disease	0.0138504	1	5.98205	25.5998	GSTP1;MIF;TXN
Proteins Involved in Diffuse Large-B-Cell Lymphoma	0.0140036	1	11.1142	47.4403	VIM;YWHAZ
Proteins Involved in Amyotrophic Lateral Sclerosis	0.0163594	1	5.6185	23.1087	HSPA5;TXN;VIM
Metabolic Effects of Oncogenes and Tumor Suppressor in Cancer Cells	0.0172042	1	9.97009	40.5045	ENO1;GAPDH
Endogenous Peptide Antigen Presentation	0.017572	1	56.4972	228.33	HSPA5
Co-Translational ER Protein Import	0.017572	1	56.4972	228.33	HSPA5
Dilated Cardiomyopathy	0.0181706	1	9.68523	38.8179	LMNA;ACTG1
Myocardial Infarction	0.0201706	1	9.1617	35.763	HSPA5;HSPD1
Protein Oxidation and Aggregation in Aging	0.020471	1	48.4262	188.317	TXN
Proteins Involved in Myocarditis	0.0232438	1	4.9128	18.4806	LMNA;MIF;TXN
CA4 Induces Apoptosis of Choriocapillaris Endothelial Cells in RP	0.0233616	1	42.3729	159.18	HSPA5
Proteins Involved in Neuroblastoma	0.0259413	1	4.7081	17.1936	HSPA5;MIF;NME1
Proteins Involved in Cataract	0.0314436	1	7.21241	24.9517	VIM;PRDX6
Annexins in Inflammation Resolution	0.0319833	1	30.8166	106.088	ACTG1
Proteins Involved in Rheumatoid Arthritis	0.032681	1	7.06215	24.1593	MIF;VIM
Lipodystrophy, Familial Partial	0.0348405	1	28.2486	94.8298	LMNA
Proteins Involved in Werner Syndrome (Adult Progeria)	0.0376894	1	26.0756	85.4857	LMNA
Protein Folding	0.0376894	1	26.0756	85.4857	HSPA8
Apoptosis Evasion in Cancer: Overview	0.0391476	1	6.39591	20.7254	LMNA;YWHAZ
Genes with Mutations Associated with Aging in Humans	0.04053	1	24.2131	77.6201	LMNA
ADORA1/2A -> Exocytosis	0.0433625	1	22.5989	70.9189	HSPA8
IL13/STAT6/ZEB1 Signalling Promotes Cancer Metastatic Progression	0.0433625	1	22.5989	70.9189	VIM
Familial Partial Lipodystrophy Type 2 Progression (Hypothesis)	0.0433625	1	22.5989	70.9189	LMNA
Glutamate Mediated Excitotoxicity in Amyotrophic Lateral Sclerosis	0.0433625	1	22.5989	70.9189	HNRNPK
SIRT7 Signaling in Aging	0.0490026	1	19.9402	60.1372	HIST2H2AC
Hutchinson-Gilford Progeria Syndrome	0.0490026	1	19.9402	60.1372	LMNA
Melanocyte Role in Skin Aging	0.0490026	1	19.9402	60.1372	TXN
Proteins Involved in Adhesion, Migration and Invasion of Endometriotic Cell	0.0518105	1	18.8324	55.747	VIM
Wolfram Syndrome Progression (Hypothesis)	0.0518105	1	18.8324	55.747	HSPA5
CR3 Mediated Phagocytosis in Neutrophils and Macrophages	0.0518105	1	18.8324	55.747	VIM
Proteins Involved in Hutchinson-Gilford Progeria Sindrome	0.0518105	1	18.8324	55.747	LMNA
FXN Role in Friedreich Ataxia Progression	0.0518105	1	18.8324	55.747	HSPD1
Apoptosis of Thyroid Cell in Hashimoto's Thyroiditis	0.0546101	1	17.8412	51.874	ENO1
Cataract, Congenital	0.0546101	1	17.8412	51.874	VIM
ER Associated Protein Degradation in Vesicular Transport	0.0546101	1	17.8412	51.874	HSPA5
Proteins Involved in Alzheimer's Disease	0.056415	1	5.21512	14.9936	MIF;GAPDH
Protein Degradation Dysregulation in Dementia (Hypothesis)	0.0574017	1	16.9492	48.4353	HSPA5
SIRT6 Signaling in Aging	0.0574017	1	16.9492	48.4353	LMNA
Golgi Transport	0.0574017	1	16.9492	48.4353	GAPDH
Nuclear Lamina Cleavage	0.0574017	1	16.9492	48.4353	LMNA
Proteins Involved in Mantle Cell Lymphoma	0.0601851	1	16.1421	45.3645	GSTP1
Proteins Involved in Pathogenesis of Arrhythmogenic Right Ventricular Cardiomyopathy	0.0601851	1	16.1421	45.3645	LMNA
Estrogens/ESR1 Genomic Canonical Signaling	0.0629605	1	15.4083	42.6078	PHB2
SIRT2 Signaling in Aging	0.0629605	1	15.4083	42.6078	PKM
Myocarditis, Acute Viral Overiew	0.0629605	1	15.4083	42.6078	ACTG1
Proteins with Altered Expression in Rheumatoid Arthritis	0.0629605	1	15.4083	42.6078	MIF
Proteins Involved in Hirschsprung Disease	0.0657278	1	14.7384	40.1213	GSTP1
TERT/WNT Activation in Cancer	0.0657278	1	14.7384	40.1213	VIM
Age-Related Cataract	0.0657278	1	14.7384	40.1213	VIM
Androgen Deficiency in Male Obesity	0.0684871	1	14.1243	37.8688	GAPDH
Apoptosis of Cochlear Hair Cells (Noise-Induced, Mouse Model)	0.0684871	1	14.1243	37.8688	GSTP1
WNT Signaling in Melanoma	0.0684871	1	14.1243	37.8688	VIM
TRRAP/TIP60 in Chromatin Remodeling	0.0684871	1	14.1243	37.8688	H2AFV
Proteins Involved in Age-Related Macular Degeneration	0.0707942	1	4.58085	12.13	GSTP1;HSPD1
SERPINA1 Associated Liver Damage	0.0712383	1	13.5593	35.82	HSPA5
Kidney Cells Cilia Organization	0.0739816	1	13.0378	33.9497	VIM
Sarcomere in Cardiomyocyte in Dilated Cardiomyopathy	0.0739816	1	13.0378	33.9497	ACTG1
Ca2+ Toxicity in Lens Cells	0.0767169	1	12.5549	32.2365	VIM
MIF Role in Cholesteatoma	0.0767169	1	12.5549	32.2365	MIF
MYOC Associated Glaucoma	0.0794443	1	12.1065	30.6622	HSPA5
S/G2 Phase Transition	0.0821637	1	11.6891	29.2115	NPM1
RARA Signaling in Acute Myeloid Leukemia (M3)	0.0821637	1	11.6891	29.2115	NPM1
SOD1 Mutation	0.0821637	1	11.6891	29.2115	HSPA5
Apoptosis of Renal Tubule Epithelial Cell in Pyelonephritis	0.0848752	1	11.2994	27.8709	HSPA5
Sarcomere Disorganization and Intracellular Calcium Overload	0.0848752	1	11.2994	27.8709	ACTG1
ER Stress (Unfolded Protein Response)	0.0875789	1	10.9349	26.6289	HSPA5
non-Hereditary Genetic Rearrangements in Neuroblastoma	0.0902747	1	10.5932	25.4756	NME1
Apoptosis Block in Acute Myeloid Leukemia Cell	0.0902747	1	10.5932	25.4756	NPM1
Centriole Duplication and Separation	0.0929627	1	10.2722	24.4022	NPM1
Alcoholic Dilated Cardiomyopathy (Mouse Model)	0.0929627	1	10.2722	24.4022	ACTG1
Proteins Involved in Diabetic Nephropathy	0.0942868	1	3.87409	9.14833	TXN;VIM
Proteins Involved in Acute Myeloid Leukemia	0.0956429	1	9.97009	23.4011	NPM1
Thyroid Hormones Common non-Genomic Effects in Hyperthyroidism	0.10098	1	9.4162	21.5898	PKM
Cochlear Hair Cell Stereocilia Proteins Mutations (Congenital Deafness)	0.10098	1	9.4162	21.5898	ACTG1
Proteins Involved in Cholesteatoma	0.103637	1	9.1617	20.7683	HSPA5
Proteins Involved in non-Alcoholic Fatty Liver Disease	0.104425	1	3.64498	8.23505	GSTP1;PHB
Dedifferentiation and Metastatic Progression in Melanoma	0.106286	1	8.92061	19.9966	VIM
Apoptosis Block by BCL2 Family Proteins in Cancer	0.111561	1	8.47458	18.5863	YWHAZ
Proteins Involved in Noise-Induced Hearing Loss	0.111561	1	8.47458	18.5863	HSPD1
Macrophage Dysfunction	0.114187	1	8.26788	17.9406	HSPA8
Proteins with Altered Expression in Endometriosis	0.114187	1	8.26788	17.9406	VIM
Transcytosis	0.114187	1	8.26788	17.9406	HSPA8
WNT in Epithelial to Mesenchymal Transition in Cancer	0.119417	1	7.88333	16.7531	VIM
Adiponectin Synthesis Declines in Insulin Resistance	0.12202	1	7.70416	16.2062	HSPA5
Proteins Involved in Presbycusis	0.124616	1	7.53296	15.6875	ACTG1
Apoptotic Keratinocytes Clearance Recession in Systemic Lupus Erythematosus	0.127204	1	7.3692	15.195	HSPD1
Proteins with Altered Expression in Melanoma	0.127204	1	7.3692	15.195	VIM
Suppression of Caspase Activity in Cancer	0.127204	1	7.3692	15.195	LMNA
Peripheral Tissue Microangiopathy	0.127204	1	7.3692	15.195	GAPDH
T-Cell Cytotoxic Mediated Cell Death	0.132358	1	7.06215	14.2814	NME1
Skin Aging	0.134924	1	6.91802	13.8571	TXN
Cortisol in Resolving Inflammation	0.137482	1	6.77966	13.4526	MIF
Proteins Involved in Vitiligo	0.137482	1	6.77966	13.4526	MIF
Hashimoto's Thyroiditis	0.140033	1	6.64673	13.0667	ENO1
Proteins Involved in Multiple Sclerosis	0.147641	1	6.27746	12.0086	MIF
beta-Cell Destruction in Diabetes Mellitus Type 1	0.150162	1	6.16333	11.6859	NME1
Hyaluronic Acid, CD44 and HMMR in Cancer Cell Invasion and Survival	0.152676	1	6.05327	11.3767	MIF
Synovial Fibroblast Proliferation in Rheumatoid Arthritis	0.155182	1	5.94707	11.0803	MIF
Proteins Involved in Melanoma	0.155746	1	2.8486	5.29704	HNRNPK;MIF
Toll-like Receptors in Sterile Inflammation	0.162659	1	5.64972	10.2605	HSPD1
Proteins Involved in Periodontitis	0.165136	1	5.5571	10.0082	HSPD1
Proteins Involved in Endometriosis	0.174498	1	2.64831	4.62352	MIF;NME1
Plasmin Effects in Inflammation	0.182279	1	4.98504	8.48563	ENO1
Cholesteatoma	0.187113	1	4.84262	8.11644	MIF
Proteins Involved in Systemic Lupus Erythematosus	0.191919	1	4.7081	7.77158	MIF
TAM Receptor Signaling Activation in Cancer	0.196696	1	4.58085	7.44889	VIM
Proteins Involved in Glioma	0.210802	1	2.33781	3.63959	HSPA5;MIF
TGFB Family in Epithelial to Mesenchymal Transition in Cancer	0.210864	1	4.23729	6.59551	VIM
Acute Myeloid Leukemia	0.215532	1	4.13394	6.34413	NPM1
Proteins Involved in Glaucoma	0.220173	1	4.03551	6.10711	HSPD1
Hypertrophic Cardiomyopathy	0.231657	1	3.8088	5.57036	ACTG1
Epithelial to Mesenchymal Transition in Cancer: Overview	0.233933	1	3.76648	5.47164	VIM
Mast-Cells De Novo Synthesized Mediators via IgE Independent Signaling	0.233933	1	3.76648	5.47164	MIF
Proteins Involved in Spontaneous Abortion	0.240724	1	3.64498	5.19083	TXN
Proteins Involved in Diabetes Mellitus Type 1	0.249686	1	3.49467	4.84904	HSPD1
Proteins Involved in Polycystic Kidney Disease	0.249686	1	3.49467	4.84904	MIF
Follicular Lymphoma	0.249686	1	3.49467	4.84904	GSTP1
Proteins Involved in Huntington Disease	0.25191	1	3.45901	4.76888	GAPDH
Proteins Involved in Parkinson's Disease	0.25191	1	3.45901	4.76888	GAPDH
Proteins Involved in Colorectal Neoplasms	0.254128	1	3.42407	4.6907	MIF
Proteins Involved in Osteoporosis	0.256339	1	3.38983	4.61442	MIF
Proteins with Altered Expression in Cancer Metastases	0.269472	1	3.19795	4.19345	VIM
Cell Cycle Overiew	0.271638	1	3.16807	4.12889	NPM1
Proteins Involved in Diabetes Mellitus Type 2	0.288745	1	2.94768	3.66164	MIF
Proteins Involved in Glomerulonephritis	0.301315	1	2.80151	3.36069	MIF
Neuroblastoma	0.321781	1	2.58766	2.9341	NME1
Proteins Involved in Prostate Cancer	0.335756	1	2.4564	2.68084	GSTP1
Melanoma	0.349447	1	2.33781	2.45798	VIM
Proteins Involved in Dilated Cardiomyopathy	0.390697	1	2.02984	1.90769	LMNA
Proteins Involved in Male Infertility	0.43614	1	1.75639	1.45744	TXN
Proteins Involved in Atherosclerosis	0.447794	1	1.69492	1.36173	MIF
Proteins Involved in Hearing Loss	0.462431	1	1.62193	1.25093	ACTG1
Proteins Involved in Arterial Hypertension	0.531487	1	1.32935	0.840247	HSPD1
Proteins Involved in Epilepsy	0.55206	1	1.25549	0.745886	GSTP1

## Sheet: EnrichR cluster_Ontology
EnrichR Ontology : GO_Cellular_Component_2018_table
Term	P-value	Adjusted P-value	Odds Ratio	Combined Score	Genes
focal adhesion (GO:0005925)	8.30645e-24	3.70467e-21	20.9484	1113.3	YWHAE;HSPA8;NPM1;RPL3;RPS7;HSPA5;RPS5;CLTC;RPL22;YWHAZ;RPL6;ACTG1;RPL7;RPS15;RPS4X;RPL7A;RPS17;HNRNPK;G3BP1;RPL27;VIM;RPS10
cytosolic ribosome (GO:0022626)	3.33786e-17	7.44343e-15	35.5385	1348.28	RPL3;RPS7;RPS5;RPL22;RPL6;RPL7;RPS15;RPS4X;RPL7A;RPS17;RPL27;RPS10;RPS24
cytosolic part (GO:0044445)	9.08916e-16	1.35126e-13	27.7156	959.91	RPL3;RPS7;RPS5;RPL22;RPL6;RPL7;RPS15;RPS4X;RPL7A;RPS17;RPL27;RPS10;RPS24
ribosome (GO:0005840)	5.64935e-11	6.29903e-09	35.6824	841.994	RPS4X;RPL7A;RPS17;RPS7;RPS5;RPL27;RPS10;RPL6
cytosolic small ribosomal subunit (GO:0022627)	1.0494e-10	9.36066e-09	48.4262	1112.72	RPS15;RPS4X;RPS17;RPS7;RPS5;RPS10;RPS24
small ribosomal subunit (GO:0015935)	1.86602e-10	1.38707e-08	44.7713	1002.97	RPS4X;RPS15;RPS17;RPS7;RPS5;RPS10;RPS24
cytosolic large ribosomal subunit (GO:0022625)	5.2686e-08	3.35685e-06	29.4768	493.999	RPL7A;RPL3;RPL22;RPL27;RPL6;RPL7
large ribosomal subunit (GO:0015934)	6.82002e-08	3.80216e-06	28.2486	466.125	RPL7A;RPL3;RPL22;RPL27;RPL6;RPL7
ribonucleoprotein granule (GO:0035770)	1.28809e-07	6.38318e-06	25.4237	403.346	RPS4X;TUBA1A;TUBB;NCL;HNRNPU;RPL6
secretory granule lumen (GO:0034774)	3.53159e-07	1.57509e-05	9.62412	142.979	EEF1A1;HSPA8;HSP90AB1;PKM;TUBB;GSTP1;MIF;TUBB4B;PRDX6
ficolin-1-rich granule lumen (GO:1904813)	1.6519e-06	6.69771e-05	16.5358	220.15	EEF1A1;HSPA8;HSP90AB1;PKM;GSTP1;MIF
cytoplasmic vesicle lumen (GO:0060205)	2.18126e-06	8.10702e-05	15.7667	205.528	EEF1A1;HSPA8;HSP90AB1;PKM;GSTP1;MIF
nuclear chromatin (GO:0000790)	9.29032e-06	0.00031873	9.37898	108.67	HIST1H4A;HIST1H3A;HNRNPK;H2AFY;H2AFV;HIST2H2AC;HIST1H1C
cytoplasmic ribonucleoprotein granule (GO:0036464)	1.07125e-05	0.000341271	11.9641	136.918	RPS4X;TUBA1A;TUBB;NCL;HNRNPU;RPL6
nuclear chromosome (GO:0000228)	1.66337e-05	0.000494577	26.0756	286.938	HIST1H4A;HIST1H3A;H2AFY;HNRNPU
ficolin-1-rich granule (GO:0101002)	1.67985e-05	0.000468257	11.0538	121.528	EEF1A1;HSPA8;HSP90AB1;PKM;GSTP1;MIF
polysome (GO:0005844)	3.5725e-05	0.000937256	21.5227	220.385	RPS4X;RPL7A;VIM;RPL6
clathrin coat (GO:0030118)	0.000127354	0.00315555	112.994	1013.39	CLTC;CLTA
sex chromosome (GO:0000803)	0.000127354	0.00298947	112.994	1013.39	H2AFY;HNRNPU
nucleolus (GO:0005730)	0.000151269	0.00337329	4.51309	39.6992	EEF1A1;RPL7A;NPM1;RPL3;RPS7;H2AFY;NCL;RPS10;RPL7
chromosome (GO:0005694)	0.000192869	0.00409616	13.9787	119.567	HIST1H4A;HIST1H3A;H2AFY;HNRNPU
polymeric cytoskeletal fiber (GO:0099513)	0.000485237	0.00983707	7.6693	58.5235	TUBA1A;TUBB;VIM;TUBB4B;ACTG1
nuclear nucleosome (GO:0000788)	0.000653503	0.0126723	52.1512	382.434	HIST1H4A;HIST1H3A
nuclear matrix (GO:0016363)	0.000704906	0.0130995	17.2364	125.092	SFPQ;HNRNPU;PHB2
endolysosome membrane (GO:0036020)	0.000760976	0.0135758	48.4262	347.744	CLTC;CLTA
nuclear chromosome part (GO:0044454)	0.00102363	0.0175591	5.18852	35.7198	HIST1H4A;HIST1H3A;HNRNPK;H2AFY;H2AFV;HIST2H2AC
vacuolar lumen (GO:0005775)	0.00130484	0.021554	8.42194	55.9358	HSPA8;TUBB;TUBB4B;PRDX6
endolysosome (GO:0036019)	0.00157088	0.0250219	33.8983	218.851	CLTC;CLTA
nuclear periphery (GO:0034399)	0.00158542	0.0243827	13.0378	84.0535	SFPQ;HNRNPU;PHB2
clathrin-coated vesicle membrane (GO:0030665)	0.00176698	0.026269	12.5549	79.5792	HSPA8;CLTC;CLTA
chromatin (GO:0000785)	0.00178898	0.0257383	5.72607	36.2237	SFPQ;HNRNPK;H2AFY;H2AFV;HIST2H2AC
telomerase holoenzyme complex (GO:0005697)	0.00190264	0.026518	30.8166	193.051	HNRNPU;SNRPE
azurophil granule lumen (GO:0035578)	0.00238779	0.0322714	11.2994	68.219	TUBB;TUBB4B;PRDX6
polysomal ribosome (GO:0042788)	0.00307825	0.0403794	24.2131	140.034	RPL7A;RPL6
cytoskeleton (GO:0005856)	0.00421426	0.0537017	3.91134	21.3922	TUBA1A;TUBB;VIM;TUBB4B;GAPDH;ACTG1
microtubule cytoskeleton (GO:0015630)	0.00568421	0.0704211	4.36834	22.5846	TUBA1A;TUBB;CLTC;TUBB4B;GAPDH
spindle microtubule (GO:0005876)	0.00920453	0.110952	13.836	64.8642	CLTC;HNRNPU
clathrin-coated endocytic vesicle (GO:0045334)	0.00957001	0.112322	13.5593	63.0389	CLTC;CLTA
mitochondrion (GO:0005739)	0.0101426	0.11599	2.64314	12.1347	HSP90AB1;PKM;GSTP1;ATP5A1;PHB;PHB2;PRDX6;HSPD1
azurophil granule (GO:0042582)	0.0106227	0.118443	6.60357	30.0116	TUBB;TUBB4B;PRDX6
lysosomal membrane (GO:0005765)	0.0106746	0.116119	4.65956	21.1539	EEF1A1;HSPA8;CLTC;CLTA
ruffle membrane (GO:0032587)	0.0107046	0.113673	12.7918	58.0374	EEF1A1;NME1
cytoplasmic vesicle membrane (GO:0030659)	0.0110955	0.115083	12.5549	56.5125	YWHAE;YWHAZ
clathrin vesicle coat (GO:0030125)	0.017572	0.178116	56.4972	228.33	CLTA
mitochondrial inner membrane (GO:0005743)	0.018121	0.179599	3.97634	15.9478	ATP5A1;PHB;PHB2;HSPD1
nuclear transcription factor complex (GO:0044798)	0.0186622	0.180942	9.54882	38.0163	SFPQ;HNRNPU
coated vesicle (GO:0030135)	0.0186622	0.177092	9.54882	38.0163	CLTC;HSPD1
cyclin-dependent protein kinase activating kinase holoenzyme complex (GO:0019907)	0.020471	0.19021	48.4262	188.317	HSPD1
U7 snRNP (GO:0005683)	0.020471	0.186328	48.4262	188.317	SNRPE
clathrin-sculpted gamma-aminobutyric acid transport vesicle membrane (GO:0061202)	0.0233616	0.208386	42.3729	159.18	HSPA8
clathrin-sculpted gamma-aminobutyric acid transport vesicle (GO:0061200)	0.0233616	0.2043	42.3729	159.18	HSPA8
microtubule (GO:0005874)	0.024125	0.206918	4.84262	18.0364	TUBA1A;TUBB;TUBB4B
mitotic spindle (GO:0072686)	0.02555	0.215006	8.07103	29.5974	CLTC;HNRNPU
trans-Golgi network membrane (GO:0032588)	0.0261168	0.215706	7.97607	29.0742	CLTC;CLTA
mitotic spindle midzone (GO:1990023)	0.0291177	0.236118	33.8983	119.878	HNRNPU
cell cortex region (GO:0099738)	0.0319833	0.254724	30.8166	106.088	ENO1
spindle pole centrosome (GO:0031616)	0.0319833	0.250255	30.8166	106.088	NPM1
U4 snRNP (GO:0005687)	0.0348405	0.267911	28.2486	94.8298	SNRPE
pericentric heterochromatin (GO:0005721)	0.0348405	0.26337	28.2486	94.8298	H2AFY
methylosome (GO:0034709)	0.0348405	0.258981	28.2486	94.8298	SNRPE
clathrin-coated vesicle (GO:0030136)	0.0352126	0.257456	6.77966	22.6871	CLTC;CLTA
nuclear chromosome, telomeric region (GO:0000784)	0.0398191	0.28644	6.33613	20.4239	HIST1H4A;H2AFY
endocytic vesicle (GO:0030139)	0.0404949	0.286679	6.27746	20.1292	CLTC;CLTA
90S preribosome (GO:0030686)	0.0461867	0.321863	21.1864	65.1497	RPS7
nuclear cyclin-dependent protein kinase holoenzyme complex (GO:0019908)	0.0461867	0.316911	21.1864	65.1497	HSPD1
ESC/E(Z) complex (GO:0035098)	0.0518105	0.350113	18.8324	55.747	H2AFY
nuclear euchromatin (GO:0005719)	0.0518105	0.344888	18.8324	55.747	HIST1H1C
chromosome, telomeric region (GO:0000781)	0.0518819	0.340284	5.46747	16.1771	HIST1H4A;H2AFY
small nuclear ribonucleoprotein complex (GO:0030532)	0.0546101	0.352987	17.8412	51.874	SNRPE
nuclear heterochromatin (GO:0005720)	0.0574017	0.365731	16.9492	48.4353	H2AFY
U2 snRNP (GO:0005686)	0.0601851	0.378064	16.1421	45.3645	SNRPE
U1 snRNP (GO:0005685)	0.0601851	0.372813	16.1421	45.3645	SNRPE
euchromatin (GO:0000791)	0.0601851	0.367706	16.1421	45.3645	HIST1H1C
mitochondrial proton-transporting ATP synthase complex (GO:0005753)	0.0629605	0.379465	15.4083	42.6078	ATP5A1
U5 snRNP (GO:0005682)	0.0657278	0.390861	14.7384	40.1213	SNRPE
RNA polymerase II transcription factor complex (GO:0090575)	0.0699664	0.410592	4.61201	12.2668	SFPQ;HNRNPU
U4/U6 x U5 tri-snRNP complex (GO:0046540)	0.0712383	0.412627	13.5593	35.82	SNRPE
U12-type spliceosomal complex (GO:0005689)	0.0767169	0.438663	12.5549	32.2365	SNRPE
U2-type catalytic step 2 spliceosome (GO:0071007)	0.0821637	0.463861	11.6891	29.2115	SNRPE
spindle midzone (GO:0051233)	0.0848752	0.47318	11.2994	27.8709	HNRNPU
vesicle coat (GO:0030120)	0.0875789	0.482225	10.9349	26.6289	CLTA
spliceosomal tri-snRNP complex (GO:0097526)	0.0875789	0.476344	10.9349	26.6289	SNRPE
clathrin-coated endocytic vesicle membrane (GO:0030669)	0.0929627	0.499535	10.2722	24.4022	CLTC
precatalytic spliceosome (GO:0071011)	0.0929627	0.493588	10.2722	24.4022	SNRPE
small-subunit processome (GO:0032040)	0.0983153	0.515866	9.68523	22.4656	RPS7
lytic vacuole (GO:0000323)	0.101631	0.527062	3.70473	8.47053	HSPA8;CLTC
trans-Golgi network (GO:0005802)	0.103491	0.530542	3.66468	8.31248	CLTC;CLTA
spindle (GO:0005819)	0.104425	0.529245	3.64498	8.23505	CLTC;HNRNPU
heterochromatin (GO:0000792)	0.114187	0.57222	8.26788	17.9406	H2AFY
cell cortex part (GO:0044448)	0.12202	0.604677	7.70416	16.2062	ENO1
intermediate filament (GO:0005882)	0.127204	0.62344	7.3692	15.195	VIM
cytoplasmic vesicle (GO:0031410)	0.132443	0.642061	3.15333	6.37478	CLTA;HSPD1
histone methyltransferase complex (GO:0035097)	0.134924	0.647053	6.91802	13.8571	H2AFY
chromosome, centromeric region (GO:0000775)	0.134924	0.640169	6.91802	13.8571	H2AFY
early endosome (GO:0005769)	0.139447	0.654665	3.0539	6.01641	PHB;HSPD1
cortical actin cytoskeleton (GO:0030864)	0.142576	0.662385	6.5189	12.698	EEF1A1
cortical cytoskeleton (GO:0030863)	0.142576	0.655556	6.5189	12.698	EEF1A1
actin filament (GO:0005884)	0.150162	0.68339	6.16333	11.6859	ACTG1
centrosome (GO:0005813)	0.154879	0.697736	2.20596	4.11437	NPM1;RPS7;HNRNPU
spliceosomal snRNP complex (GO:0097525)	0.160174	0.714375	5.74548	10.5228	SNRPE
U2-type spliceosomal complex (GO:0005684)	0.162659	0.718275	5.64972	10.2605	SNRPE
vacuole (GO:0005773)	0.167607	0.732868	5.46747	9.76564	HSPA8
lipid droplet (GO:0005811)	0.172526	0.747054	5.29661	9.30725	GAPDH
autophagosome (GO:0005776)	0.172526	0.73987	5.29661	9.30725	HSPA8
microtubule organizing center (GO:0005815)	0.188212	0.799454	2.00582	3.35008	NPM1;RPS7;HNRNPU
intermediate filament cytoskeleton (GO:0045111)	0.189519	0.797411	4.77441	7.94111	VIM
preribosome (GO:0030684)	0.199075	0.829789	4.51977	7.29525	RPS7
actin cytoskeleton (GO:0015629)	0.215129	0.888403	2.30601	3.54322	EEF1A1;ACTG1
lysosomal lumen (GO:0043202)	0.224786	0.919768	3.94166	5.88335	HSPA8
mitochondrial matrix (GO:0005759)	0.230338	0.933916	2.20119	3.2318	ATP5A1;HSPD1
peroxisome (GO:0005777)	0.238467	0.958164	3.6846	5.28196	VIM
microbody (GO:0042579)	0.238467	0.949609	3.6846	5.28196	VIM
endoplasmic reticulum-Golgi intermediate compartment (GO:0005793)	0.245218	0.967851	3.56824	5.01555	HSPA5
spindle pole (GO:0000922)	0.271638	1	3.16807	4.12889	NPM1
spliceosomal complex (GO:0005681)	0.286628	1	2.97354	3.71564	SNRPE
mitochondrial outer membrane (GO:0005741)	0.288745	1	2.94768	3.66164	PHB2
recycling endosome (GO:0055037)	0.297149	1	2.8486	3.45683	TUBA1A
integral component of endoplasmic reticulum membrane (GO:0030176)	0.315704	1	2.64831	3.05336	HSPA5
fibrillar center (GO:0001650)	0.321781	1	2.58766	2.9341	EEF1D
axon (GO:0030424)	0.341658	1	2.40414	2.58191	HSPA8
lysosome (GO:0005764)	0.354586	1	1.60655	1.66568	HSPA8;CLTC
nucleolar part (GO:0044452)	0.364755	1	2.21558	2.23447	EEF1D
Golgi membrane (GO:0000139)	0.375903	1	1.53386	1.50077	CLTC;CLTA
dendrite (GO:0030425)	0.471976	1	1.57667	1.1838	HSPA8
lytic vacuole membrane (GO:0098852)	0.499623	1	1.45486	1.00953	HSPA8
nuclear body (GO:0016604)	0.548155	1	1.09703	0.659532	SFPQ;HNRNPU
endoplasmic reticulum lumen (GO:0005788)	0.55206	1	1.25549	0.745886	HSPA5
nuclear speck (GO:0016607)	0.585637	1	1.14521	0.612753	HNRNPU
perinuclear region of cytoplasm (GO:0048471)	0.676133	1	0.896781	0.35097	PRDX6
integral component of plasma membrane (GO:0005887)	0.988762	1	0.231704	0.00261873	PHB
