# Supplementary material for: The Potential Functional Roles of NME1 Histidine Kinase Activity in Neuroblastoma Pathogenesis
Source: Int J Mol Sci. 2020 May 7;21(9):3319. doi: 10.3390/ijms21093319 (PMC7247550; doi:10.3390/ijms21093319)
Supplement: Supplementary file 1 [file ijms-21-03319-s001.zip › Supplementary file_Comparison with previous SILAC data.xlsx]

## Sheet: Global SILAC combine
gene name
A2M
AAAS
AAR2
AARS
AASDHPPT
AATF
ABCB10
ABCE1
ABCF1
ABCF2
ABHD10
ABHD14B
ACADM
ACADSB
ACAT1
ACAT2
ACLY
ACO1
ACO2
ACOT7
ACP1
ACTA1
ACTA2
ACTB
ACTBL2
ACTC1
ACTG1
ACTG2
ACTL6A
ACTN1
ACTN4
ACTR1A
ACTR2
ACTR3
ADAR
ADCK3
ADH5
ADNP
ADSL
ADSS
AGK
AGL
AHCY
AHCYL1
AHSA1
AIFM1
AIMP1
AIMP2
AK2
AK6
AKAP1
AKAP12
AKR1B1
AKR7A2
ALDH18A1
ALDH1B1
ALDH2
ALDOA
ALDOC
ALYREF
ANP32B
ANP32E
ANXA5
ANXA6
AP1B1
AP1G1
AP2B1
APEH
APEX1
API5
APMAP
APOA1BP
APRT
ARCN1
ARF1
ARF3
ARF4
ARF5
ARFGAP1
ARGLU1
ARHGDIA
ARHGEF6
ARL2
ARL6IP4
ARL8A
ARL8B
ARPC2
ARPC3
ASNS
ATAD1
ATAD3A
ATAD3C
ATG3
ATIC
ATP12A
ATP1A1
ATP1B3
ATP2A2
ATP2A3
ATP5A1
ATP5B
ATP5C1
ATP5F1
ATP5H
ATP5J
ATP5J2
ATP5J2-PTCD1
ATP5L
ATP5O
ATP6V1A
ATP6V1D
ATP6V1H
ATXN10
BAG6
BANF1
BCAP31
BCAS2
BCCIP
BCLAF1
BLMH
BLOC1S1
BPNT1
BRIX1
BSG
BTF3
BUB3
BYSL
BZW2
C11orf48
C12orf23
C14orf166
C19orf10
C19orf53
C1orf131
C1QBP
C4orf27
C5orf51
C6orf132
C8orf33
CA2
CA8
CACYBP
CAD
CALM1
CALM2
CALR
CAMSAP3
CAND1
CANX
CAP1
CAPNS1
CAPZA1
CAPZA2
CARD9
CBR1
CBS
CBX3
CCAR2
CCDC101
CCDC115
CCDC137
CCDC47
CCDC86
CCNB1
CCT2
CCT3
CCT4
CCT5
CCT6A
CCT7
CCT8
CDC123
CDC42
CDC5L
CDC73
CDK1
CDK4
CEACAM5
CEBPZ
CELF3
CENPQ
CENPV
CFL1
CFL2
CHCHD3
CHCHD6
CHD3
CHD4
CHORDC1
CHTOP
CISD2
CKAP4
CKB
CKMT1A
CLASP1
CLASP2
CLIC1
CLPP
CLPX
CLTC
CNDP2
COMMD2
COMT
COPA
COPB1
COPB2
COPG1
COPG2
COPS7A
COPS8
COPZ1
CORO1C
CORO7
COX4I1
COX5A
COX5B
COX6A1
COX6A1P2
COX7A2
COX7A2L
CPNE1
CPNE3
CPNE5
CPOX
CPSF3
CRTAP
CRYZ
CS
CSE1L
CSNK2A1
CSNK2A3
CSNK2B
CSNK2B-LY6G5B-1181
CSTB
CTNNA1
CTNNB1
CTPS1
CTSB
CTSD
CUL1
CWC25
CXorf57
CYB5B
CYB5R3
CYC1
CYFIP1
CYFIP2
CYLD
DAK
DARS
DARS2
DCAF7
DCD
DCTPP1
DCXR
DDAH1
DDB1
DDOST
DDX1
DDX17
DDX18
DDX19A
DDX20
DDX21
DDX39A
DDX39B
DDX3X
DDX46
DDX47
DDX5
DDX52
DDX56
DDX6
DEK
DHFR
DHX15
DHX36
DHX9
DIAPH1
DIS3
DKC1
DKFZp781B11202
DLAT
DLD
DNAJA1
DNAJA2
DNAJA3
DNAJB1
DNAJB11
DNAJC7
DNM1L
DNM2
DNMT1
DNTTIP2
DPF2
DPY30
DRAP1
DRG1
DYNC1H1
DYNC1LI1
DYNLL1
DYNLL2
DYNLT1
EBNA1BP2
ECH1
ECHS1
ECM29
ECSIT
EEA1
EEF1A1
EEF1A1P5
EEF1A2
EEF1B2
EEF1D
EEF1E1
EEF1E1-BLOC1S5
EEF1G
EEF2
EFTUD2
EHD1
EIF2D
EIF2S1
EIF2S2
EIF2S3
EIF2S3L
EIF3A
EIF3B
EIF3C
EIF3CL
EIF3D
EIF3E
EIF3F
EIF3H
EIF3I
EIF3K
EIF3L
EIF3M
EIF3S3
EIF4A1
EIF4A2
EIF4A3
EIF4E
EIF4G1
EIF4G2
EIF5A
EIF5AL1
EIF5B
EIF6
ELAVL1
ENAH
ENO1
ENO2
ENO3
EPRS
ERH
ESD
ETF1
ETFA
ETFB
EXOC1
EXOSC4
EXOSC9
EZR
FAHD2A
FAM207A
FAM84B
FAM98A
FAM98B
FANCD2
FANCE
FARSA
FARSB
FASN
FAU
FBL
FDPS
FEN1
FH
FHL2
FHL3
FKBP4
FLNA
FLNB
FMR1
FSCN1
FTO
FUBP3
FUS
FUSIP1
FXR1
G3BP1
G3BP2
G6PD
GADD45GIP1
GANAB
GAPDH
GARS
GART
GAS8
GATAD2A
GATAD2B
GCN1L1
GDI1
GDI2
GEMIN5
GFPT2
GINS1
GINS3
GLDC
GLO1
GLS
GLUD1
GMPS
GNB1
GNB2
GNB2L1
GNG12
GNL3
GNPNAT1
GOLGA4
GOT1
GOT2
GPD2
GPI
GPN3
GPS1
GPX1
GRHPR
GSTM3
GSTP1
GTF2E2
GTF2F2
GTF2I
GTPBP4
H1F0
H1FX
H2AFJ
H2AFV
H2AFX
H2AFY
H2AFY2
H2AFZ
H2BFS
H3F3A
H3F3B
HADH
HADHA
HADHB
HARS
HAT1
HAX1
HBA2
HBB
HBD
HBE1
HBG1
HBG2
HDAC1
HDAC2
HEATR1
HEATR5B
HIBADH
HIST1H1C
HIST1H1D
HIST1H1E
HIST1H2AA
HIST1H2AB
HIST1H2AC
HIST1H2AD
HIST1H2AG
HIST1H2AH
HIST1H2AJ
HIST1H2BB
HIST1H2BC
HIST1H2BD
HIST1H2BH
HIST1H2BJ
HIST1H2BK
HIST1H2BL
HIST1H2BM
HIST1H2BN
HIST1H2BO
HIST1H3A
HIST1H4A
HIST2H2AA3
HIST2H2AB
HIST2H2AC
HIST2H2BC
HIST2H2BD
HIST2H2BE
HIST2H2BF
HIST2H3A
HIST3H2A
HIST3H2BB
HK1
HMGB1
HMGB1P1
HMGCS1
HMGN2
HNRNPA0
HNRNPA1
HNRNPA2B1
HNRNPA3
HNRNPAB
HNRNPC
HNRNPD
HNRNPDL
HNRNPF
HNRNPH1
HNRNPH2
HNRNPK
HNRNPL
HNRNPM
HNRNPR
HNRNPU
HNRNPUL1
HNRNPUL2
HNRNPUL2-BSCL2
HPRT1
HRH4
HSD17B10
HSD17B12
HSD17B4
HSDL2
HSP90AA1
HSP90AA2
HSP90AB1
HSP90B1
HSPA14
HSPA1A
HSPA1L
HSPA4
HSPA4L
HSPA5
HSPA6
HSPA8
HSPA9
HSPB1
HSPD1
HSPH1
HUWE1
HYOU1
IARS
IDE
IDH2
IDH3A
IDH3B
IGF2BP1
IGF2BP2
IGF2BP3
IGHG1
IGHG2
IGHG3
IGHG4
IK
ILF2
ILF3
IMMT
IMPDH2
IPO4
IPO5
IPO7
IPO9
IQCE
IQGAP1
ISOC1
ITGAE
ITIH2
ITPA
JUP
KARS
KAT2A
KCTD12
KDELC2
KDELR1
KHDRBS1
KIAA0368
KIAA1468
KIAA1524
KIF15
KIF5B
KIN27
KPNA1
KPNA2
KPNA4
KPNA6
KPNB1
KRBA2
KRR1
KTN1
LANCL1
LAP3
LARP7
LARS
LARS2
LBR
LDHA
LDHB
LETM1
LIG3
LMNB1
LMNB2
LONP1
LRP1
LRPPRC
LRRC47
LRRC59
LSM2
LSM4
LTA4H
LUC7L
LUC7L2
LUC7L3
MAGOH
MAGOHB
MAP2K2
MAPRE1
MAPRE2
MARCKS
MARS
MAT2A
MAT2B
MATR3
MBD3
MCCC2
MCM2
MCM3
MCM4
MCM5
MCM6
MCM7
MCTS1
MDC1
MDH1
MDH2
ME1
METAP2
MIF
MKI67
MLLT4
MMS19
MMTAG2
MOGS
MORF4L1
MPHOSPH10
MPI
MPP6
MPST
MRPL11
MRPL12
MRPL14
MRPL22
MRPL23
MRPL27
MRPL28
MRPL33
MRPL37
MRPL41
MRPL44
MRPL50
MRPL55
MRPL9
MRPS11
MRPS17
MRPS18C
MRPS2
MRPS22
MRPS25
MRPS26
MRPS27
MRPS31
MRPS33
MRPS35
MRPS7
MRPS9
MSH6
MSN
MTA2
MTAP
MT-CO1
MT-CO2
MTHFD1
MTHFD2
MTR
MXRA5
MYBBP1A
MYCBP
MYH10
MYH9
MYL12A
MYL12B
MYL6
MZT2B
NAA15
NAA50
NACA
NAE1
NAMPT
NAMPTL
NANS
NAP1L1
NAP1L4
NAPA
NARS
NAT10
NCAPD2
NCAPG
NCL
NDUFA10
NDUFA12
NDUFA7
NDUFAF2
NDUFAF4
NDUFB10
NDUFB4
NDUFB7
NDUFB9
NDUFS1
NDUFS3
NDUFS8
NDUFV1
NEDD8
NEDD8-MDP1
NGDN
NHP2
NHP2L1
NIFK
NIP7
NIPSNAP1
NKAP
NME1
NME1-NME2
NME2
NMT1
NOC3L
NOC4L
NOL10
NOL6
NOL7
NOLC1
NONO
NOP10
NOP16
NOP2
NOP56
NOP58
NPEPPS
NPM1
NT5C
NT5DC1
NTPCR
NUDC
NUDT21
NUDT5
NUMA1
NUP133
NUP153
NUP155
NUP160
NUP205
NUP43
NUP93
NUTF2
OAT
OLA1
OR5AC2
ORC5
OSBP
OTUB1
P4HA1
P4HB
PA2G4
PABPC1
PABPC1L2A
PABPC4
PACSIN2
PAFAH1B2
PAICS
PAIP2
PARK7
PARP1
PCBP1
PCBP2
PCDHGA1
PCDHGA10
PCDHGA11
PCDHGA12
PCDHGA2
PCDHGA3
PCDHGA4
PCDHGA5
PCDHGA6
PCDHGA7
PCDHGA8
PCDHGA9
PCDHGB1
PCDHGB2
PCDHGB3
PCDHGB4
PCDHGB5
PCDHGB6
PCDHGB7
PCDHGC3
PCDHGC4
PCDHGC5
PCMT1
PCNA
PDCD10
PDCD11
PDCD6IP
PDE12
PDHA1
PDHA2
PDHB
PDIA4
PDIA6
PDLIM2
PDS5A
PES1
PET112
PEX14
PFAS
PFN1
PFN2
PGAM1
PGD
PGK1
PGM1
PGM3
PGRMC1
PHB
PHB2
PHF6
PHGDH
PIN4
PITPNB
PKM
PKN2
PLEKHJ1
PLIN3
PLS1
PLS3
PM20D2
PMPCB
PNN
PNP
PNPT1
POLD3
POLDIP3
POLR1C
POLR3A
POTEF
PPA1
PPAT
PPIA
PPIB
PPIL1
PPM1G
PPP1CA
PPP1CB
PPP1CC
PPP1R7
PPP2CA
PPP2CB
PPP2R1A
PPP2R3C
PRDX1
PRDX2
PRDX3
PRDX4
PRDX6
PREP
PRIM2
PRKACA
PRKAG1
PRKAR2A
PRKDC
PRMT1
PRMT5
PRPF19
PRPF3
PRPF40A
PRPF4B
PRPF6
PRPF8
PRPS1
PRPSAP1
PRPSAP2
PSAT1
PSIP1
PSMA1
PSMA2
PSMA4
PSMA5
PSMA6
PSMA7
PSMA8
PSMB1
PSMB2
PSMB4
PSMB6
PSMB7
PSMC1
PSMC2
PSMC3
PSMC4
PSMC5
PSMC6
PSMD1
PSMD10
PSMD11
PSMD12
PSMD13
PSMD14
PSMD2
PSMD3
PSMD6
PSMD7
PSMD8
PSME3
PSMG1
PTBP1
PTCD3
PTGES2
PTGES3
PTK2
PTPN1
PTPN11
PTRH2
PUF60
PURA
PUS1
PWP2
PYCR1
PYCR2
PYCRL
PYGL
PZP
QARS
RAB10
RAB11B
RAB1A
RAB1B
RAB2A
RAB2B
RAB5B
RAB5C
RAB7A
RAB8A
RAC1
RAE1
RALB
RALY
RAN
RANGAP1
RAP1A
RAP1B
RARS
RAVER1
RBBP4
RBBP7
RBM14
RBM15
RBM25
RBM28
RBM34
RBM39
RBM42
RBM7
RBMX
RBMXL1
RCC1
RCC2
RDH11
RDX
RELA
RFC3
RFC4
RFC5
RHOA
RHOC
RNASEH2A
RNH1
RNPEP
RNPS1
RPA1
RPA2
RPA3
RPE
RPL10
RPL10A
RPL11
RPL12
RPL13
RPL13A
RPL14
RPL15
RPL17
RPL18
RPL18A
RPL19
RPL21
RPL22
RPL22L1
RPL23
RPL23A
RPL24
RPL26
RPL26L1
RPL27
RPL27A
RPL28
RPL29
RPL3
RPL30
RPL31
RPL32
RPL34
RPL35
RPL35A
RPL36
RPL36A
RPL36A-HNRNPH2
RPL36AL
RPL37A
RPL38
RPL39
RPL39P5
RPL4
RPL5
RPL6
RPL7
RPL7A
RPL7L1
RPL8
RPL9
RPLP0
RPLP1
RPLP2
RPN1
RPN2
RPRD1A
RPS10
RPS10-NUDT3
RPS11
RPS12
RPS13
RPS14
RPS15
RPS15A
RPS16
RPS17
RPS17L
RPS18
RPS19
RPS19BP1
RPS2
RPS20
RPS21
RPS23
RPS24
RPS25
RPS26
RPS26P11
RPS27
RPS27A
RPS27L
RPS28
RPS29
RPS3
RPS3A
RPS4X
RPS5
RPS6
RPS7
RPS8
RPS9
RPSA
RPSAP58
RRBP1
RRM1
RRP1B
RRP36
RRP7A
RRS1
RSL1D1
RSL24D1
RSU1
RTCB
RUVBL1
RUVBL2
S100A9
SAFB
SAFB2
SAP18
SAP30
SAR1A
SAR1B
SARS
SBDS
SCFD1
SCO1
SCRN1
SDHA
SDHB
SEC22B
SEC23A
SEC31A
SEC61B
SEPT11
SEPT2
SEPT7
SEPT9
SERBP1
SERPINH1
SF3A1
SF3A2
SF3B1
SF3B14
SF3B2
SF3B3
SF3B4
SF3B5
SFPQ
SFRS2
SFRS3
SFXN1
SH3GL1
SH3GLB1
SHMT2
SIRPG
SLC16A1
SLC1A5
SLC25A10
SLC25A24
SLC25A3
SLC25A4
SLC25A5
SLC25A6
SLC3A2
SLIRP
SLIT2
SLK
SLTM
SMARCA5
SMARCC1
SMC1A
SMC3
SMC4
SMN1
SMU1
SND1
SNRNP200
SNRNP27
SNRNP35
SNRNP70
SNRPA1
SNRPB
SNRPD1
SNRPD2
SNRPD3
SNRPE
SNRPG
SNRPN
SNW1
SNX15
SNX2
SNX4
SORD
SPAG9
SPC25
SPG20
SPTAN1
SPTBN1
SPTY2D1
SRGAP1
SRM
SRP14
SRP54
SRP68
SRP72
SRP9
SRPRB
SRSF10
SRSF11
SRSF2
SRSF3
SRSF9
SSB
SSBP1
SSR4
SSRP1
ST13
ST13P4
STAU1
STOML2
STON2
STRAP
STX17
SUB1
SUCLG1
SUMO2
SUMO3
SUMO4
SUPT16H
SURF4
SYNCRIP
TAGLN2
TALDO1
TARDBP
TARS
TBC1D4
TBCE
TBL3
TCEB1
TCP1
TGFB3
THOC2
THRAP3
TIA1
TIAL1
TIGAR
TIMM13
TIMM44
TIMM50
TK1
TKT
TLN1
TMA7
TMCO1
TMED10
TMED5
TMED9
TMEM189
TMEM33
TMPO
TMX1
TNN
TNPO1
TNPO2
TNPO3
TOMM22
TOMM34
TOMM70A
TOP1
TOP2A
TOP2B
TOR1AIP1
TPD52
TPD52L1
TPD52L2
TPI1
TPP1
TRAP1
TRIM28
TRIP13
TRMT10C
TRMT112
TRMT61A
TROVE2
TSN
TSNAX
TSR1
TTC26
TTLL12
TUBA1A
TUBA1B
TUBA1C
TUBA3C
TUBA4A
TUBA8
TUBB
TUBB2A
TUBB2B
TUBB3
TUBB4A
TUBB4B
TUBB6
TUFM
TYMS
U2AF1
U2AF2
UAP1
UBA1
UBA2
UBA52
UBE2D2
UBE2D3
UBE2G2
UBE2O
UBE2V1
UBE2V2
UBL4A
UBR3
UCHL1
UCHL5
UFM1
UGGT1
UHRF1
UPF1
UQCR10
UQCRC1
UQCRC2
UQCRH
UQCRQ
USO1
USP10
USP14
USP22
USP39
USP5
UTP14A
UTP18
VARS
VAT1
VAV2
VCL
VCP
VDAC1
VDAC2
VDAC3
VIM
VPS29
VPS35
VTA1
VTN
WARS
WASH1
WASH2P
WASH3P
WASH6P
WDR12
WDR36
WDR5
WDR61
WDR77
WDR82
XPO1
XPO5
XRCC5
XRCC6
YARS
YBX1
YBX3
YWHAB
YWHAE
YWHAG
YWHAH
YWHAQ
YWHAZ
ZNF133
ZNF326
ZNF346
ZNF593
ZNF638
ZNF845

## Sheet: significant SILAC combine
gene name SILAC 1-3pHis protein combine			All E1-2-3-4 median>2 except if one value <0,5 (=687 unique proteins)
AAAS
AASDHPPT
AATF
ABCF1
ABCF2
ABHD10
ACADM
ACADSB
ACAT1
ACAT2
ACLY
ACO1
ACTA1
ACTA2
ACTB
ACTC1
ACTG1
ACTG2
ACTL6A
ACTR1A
ACTR3
ADCK3
ADH5
AGK
AHCY
AIFM1
AIMP2
AK6
ALDH18A1
ALDH1B1
ALDH2
ANXA6
AP1B1
APOA1BP
APRT
ARCN1
ARF4
ARFGAP1
ARGLU1
ARHGEF6
ARL2
ARL8A
ARL8B
ARPC3
ASNS
ATAD1
ATG3
ATP5A1
ATP5B
ATP5C1
ATP5F1
ATP5H
ATP5J
ATP5J2
ATP5J2-PTCD1
ATP5L
ATP5O
ATP6V1D
BCAP31
BRIX1
BSG
BUB3
BYSL
BZW2
C11orf48
C19orf53
C1orf131
C6orf132
CA2
CA8
CALM1
CALM2
CAND1
CAP1
CAPZA1
CAPZA2
CBX3
CCAR2
CCDC101
CCDC137
CCNB1
CCT2
CCT3
CCT4
CCT5
CCT6A
CCT7
CCT8
CDC123
CDC42
CDC5L
CDC73
CDK1
CELF3
CENPQ
CENPV
CHCHD6
CLASP1
CLASP2
CLTC
COPA
COPB1
COPG1
COPS7A
COPS8
COX4I1
COX5B
COX6A1
COX6A1P2
COX7A2
COX7A2L
CPNE1
CPNE3
CPOX
CRYZ
CS
CSE1L
CSNK2A1
CSNK2A3
CTNNA1
CTPS1
CTSD
CYB5R3
CYC1
CYLD
DAK
DCD
DDB1
DDX1
DDX17
DDX18
DDX19A
DDX21
DDX39A
DDX39B
DDX3X
DDX5
DDX6
DHX15
DHX36
DHX9
DIAPH1
DIS3
DKC1
DLAT
DLD
DNAJA3
DNAJB1
DNAJC7
DNM1L
DNMT1
DNTTIP2
DPF2
DRG1
DYNLL1
DYNLL2
DYNLT1
ECH1
ECSIT
EEF1A1
EEF1A1P5
EEF1A2
EEF1G
EEF2
EFTUD2
EIF2S3
EIF3A
EIF3B
EIF3C
EIF3CL
EIF3D
EIF3E
EIF3F
EIF3I
EIF3K
EIF3L
EIF3M
EIF4A1
EIF4A2
EIF4A3
EIF4E
EIF4G1
EIF4G2
ELAVL1
ERH
ESD
ETFA
EXOSC4
FAM98A
FARSB
FASN
FBL
FEN1
FHL2
FHL3
FMR1
FSCN1
FTO
FUS
FXR1
G6PD
GANAB
GAPDH
GART
GDI1
GDI2
GEMIN5
GFPT2
GLUD1
GMPS
GNB2
GNB2L1
GNG12
GNL3
GNPNAT1
GOT1
GPD2
GPI
GPX1
GSTM3
GTF2I
H1FX
H2AFY
HADH
HADHA
HADHB
HAT1
HBB
HBD
HBE1
HBG1
HBG2
HDAC1
HDAC2
HK1
HMGB1
HMGB1P1
HMGCS1
HMGN2
HNRNPC
HNRNPM
HNRNPU
HNRNPUL1
HNRNPUL2
HNRNPUL2-BSCL2
HSD17B10
HSD17B4
HSP90AA1
HSP90AA2
HSP90AB1
HSP90B1
HSPA14
HSPA4
IDH2
IDH3A
IGF2BP2
IGHG1
IGHG2
IGHG3
IGHG4
ILF2
IMMT
IPO5
IQGAP1
ISOC1
ITIH2
JUP
KARS
KIAA1468
KIF15
KIF5B
KIN27
KPNA1
KPNA2
KPNA4
KPNA6
KPNB1
KRBA2
KRR1
KTN1
LBR
LDHA
LDHB
LETM1
LIG3
LMNB1
LMNB2
LRPPRC
LRRC47
LTA4H
LUC7L2
MAGOH
MAGOHB
MAP2K2
MAPRE1
MARS
MATR3
MCM2
MCM4
MCM5
MCM7
MDC1
MDH1
ME1
MRPL11
MRPL22
MRPL23
MRPL27
MRPL28
MRPL41
MRPS11
MRPS17
MRPS2
MRPS26
MRPS33
MRPS35
MRPS9
MSH6
MTAP
MT-CO2
MTHFD1
MTR
MYBBP1A
MYH9
NAE1
NAMPT
NAMPTL
NANS
NAPA
NDUFA10
NDUFAF4
NDUFB4
NDUFB7
NDUFB9
NDUFS3
NDUFV1
NGDN
NHP2
NIFK
NIP7
NIPSNAP1
NME1
NME1-NME2
NME2
NOC3L
NOC4L
NOL7
NOP2
NPEPPS
NT5DC1
NTPCR
NUDT5
NUP93
OAT
OLA1
OR5AC2
OSBP
PA2G4
PAFAH1B2
PAICS
PARP1
PCBP1
PCBP2
PCDHGA1
PCDHGA10
PCDHGA11
PCDHGA12
PCDHGA2
PCDHGA3
PCDHGA4
PCDHGA5
PCDHGA6
PCDHGA7
PCDHGA8
PCDHGA9
PCDHGB1
PCDHGB2
PCDHGB3
PCDHGB4
PCDHGB5
PCDHGB6
PCDHGB7
PCDHGC3
PCDHGC4
PCDHGC5
PCNA
PDCD10
PDCD11
PDCD6IP
PDHA1
PDHB
PDS5A
PES1
PFAS
PGAM1
PGD
PGM3
PHB
PHF6
PHGDH
PKM
PM20D2
PNP
POLD3
POLR1C
POTEF
PPAT
PPIL1
PPP1CA
PPP1CB
PPP1CC
PPP1R7
PPP2R1A
PPP2R3C
PRDX1
PRDX2
PRDX3
PRDX6
PREP
PRIM2
PRKACA
PRKAG1
PRMT1
PRMT5
PRPF19
PRPF3
PRPF4B
PRPS1
PRPSAP1
PRPSAP2
PSMA2
PSMA7
PSMB1
PSMB4
PSMC1
PSMC2
PSMC4
PSMC5
PSMC6
PSMD10
PSMD11
PSMD12
PSMD13
PSMD14
PSMD2
PSMD6
PSMD7
PSME3
PSMG1
PTGES2
PTRH2
PUF60
PURA
PUS1
PYCR1
PYCR2
QARS
RAB10
RAB11B
RAB1A
RAB1B
RAB5B
RAB5C
RAB8A
RAC1
RALB
RALY
RAN
RANGAP1
RAP1A
RAP1B
RARS
RAVER1
RBM14
RBM15
RBM28
RBM34
RBM39
RBM42
RCC1
RCC2
RDH11
RFC4
RFC5
RNH1
RPA2
RPL10
RPL10A
RPL11
RPL12
RPL13
RPL13A
RPL14
RPL15
RPL18
RPL18A
RPL19
RPL21
RPL22L1
RPL26
RPL26L1
RPL27
RPL28
RPL3
RPL30
RPL32
RPL34
RPL35
RPL35A
RPL37A
RPL38
RPL4
RPL5
RPL6
RPL7
RPL7A
RPLP0
RPLP2
RPN1
RPN2
RPS10
RPS11
RPS13
RPS14
RPS15A
RPS16
RPS17
RPS17L
RPS18
RPS2
RPS23
RPS24
RPS26
RPS27
RPS27L
RPS28
RPS3
RPS3A
RPS4X
RPS5
RPS6
RPS7
RPS8
RPS9
RPSA
RPSAP58
RRBP1
RRP1B
RRP7A
RSL1D1
RSU1
RTCB
RUVBL2
SAP30
SAR1A
SAR1B
SARS
SCFD1
SCO1
SDHB
SEC22B
SEC23A
SEPT11
SEPT2
SEPT7
SEPT9
SF3A2
SF3B1
SFRS2
SFRS3
SFXN1
SH3GLB1
SHMT2
SLC25A24
SLC25A4
SLC25A5
SLC25A6
SLC3A2
SLIRP
SLK
SLTM
SMARCA5
SMC1A
SMC3
SMC4
SMU1
SND1
SNRNP35
SNRPD1
SNRPD3
SNRPE
SNX15
SNX4
SPTAN1
SRM
SRP54
SRP68
SRP72
SRSF2
SRSF3
SSR4
SSRP1
STON2
STRAP
STX17
SUPT16H
TALDO1
TARDBP
TBC1D4
TBL3
TCP1
THRAP3
TIMM44
TIMM50
TK1
TMA7
TMED10
TMEM33
TMPO
TNN
TOMM22
TOMM70A
TOP2A
TOP2B
TOR1AIP1
TRAP1
TRIP13
TRMT61A
TROVE2
TSNAX
TSR1
TTC26
TUBA1A
TUBA1B
TUBA1C
TUBA3C
TUBA4A
TUBA8
TUBB
TUBB2A
TUBB2B
TUBB3
TUBB4A
TUBB4B
TUBB6
TUFM
TYMS
U2AF2
UBA1
UBA2
UBE2D2
UBE2D3
UBE2G2
UBE2O
UBR3
UCHL5
UFM1
UHRF1
UPF1
UQCR10
UQCRC1
UQCRC2
USO1
VAT1
VDAC2
VDAC3
VTA1
VTN
WARS
WDR36
WDR5
WDR61
WDR77
WDR82
XPO1
XPO5
XRCC5
XRCC6
YARS
YWHAB
YWHAG
YWHAH
YWHAQ
YWHAZ
ZNF133
ZNF593
ZNF638

## Sheet: NME IP (cell) comparison
Gene names NME protein IP - Neuroblastoma cells	Global SILAC combine (without ratio)	significant SILAC combine (with median ratio>2 except if <0,5)	Score
HSPA1A	1	#N/A	323.31
HSPA5	1	#N/A	323.31
HSPA8	1	#N/A	323.31
HSPA9	1	#N/A	323.31
NME2	1	1	323.31
PCMT1	1	#N/A	323.31
TUBB	1	1	323.31
SRP14	1	#N/A	219.77
GAPDH	1	1	215.93
HSPD1	1	#N/A	202.03
IGHV3-23	#N/A	#N/A	197.42
TUBA1A	1	1	167.46	TUBA1A;TUBA3C;TUBA3E;TUBA8;TUBA4A;TUBA1C;TUBA1B
HNRNPU	1	1	152.39
SDHA	1	#N/A	148.02
RPL12	1	1	144.43
RPS5	1	1	142.32
PHB2	1	#N/A	140.56
NME3	#N/A	#N/A	134.66
HIST2H2AC	1	#N/A	131.81
NPM1	1	#N/A	115.35
PRDX1	1	1	111.17
VIM	1	#N/A	98.918
ENO1	1	#N/A	94.397
HIST1H2BM	1	#N/A	91.169	HIST1H2BM;HIST1H2BN;HIST1H2BH;HIST2H2BF;HIST2H2BE;HIST1H2BC;HIST1H2BD;H2BFS;HIST1H2BB;HIST1H2BO;HIST1H2BJ;HIST1H2BK;HIST1H2BL;HIST3H2BB
CBR1	1	#N/A	89.394
PKM	1	1	85.686
ACTG1	1	1	79.89
RPS15	1	#N/A	79.764
NCL	1	#N/A	79.473
RPL6	1	1	79
EEF1A1P5	1	1	78.581
LMNA	#N/A	#N/A	73.2
HNRNPA2B1	1	#N/A	72.368
PHB	1	1	71.652
HIST1H1C	1	#N/A	71.638
RPS3A	1	1	71.013
RPS7	1	1	66.39
RPL23	1	#N/A	65.455
RPL30	1	1	59.215
CLTC	1	1	56.369
PPIA	1	#N/A	55.572
RPL3	1	1	54.875
EEF1B2	1	#N/A	54.394
RPL7A	1	1	49.055
FHL2	1	1	48.905
RPLP2	1	1	47.27
RPL14	1	1	46.495
H2AFV	1	#N/A	44.407
HIST2H3A	1	#N/A	40.239
H3F3A	1	#N/A	39.715
HIST1H4A	1	#N/A	37.375
ATP5A1	1	1	34.613
FHL3	1	1	34.044
RPS17	1	1	31.408
RPL11	1	1	31.349
RPS4X	1	1	30.849
ATP5B	1	1	30.263
TUBB4B	1	1	29.782
RPL19	1	1	29.053
NAA50	1	#N/A	28.057
RPL4	1	1	27.54
RPL8	1	#N/A	27.336
PABPC1	1	#N/A	27.169
RPS8	1	1	27.038
SNRPE	1	1	26.055
PRDX2	1	1	24.225
RPL18	1	1	24.095
CCT2	1	1	23.829
RPS3	1	1	22.972
NME1	1	1	22.569
SNRPD1	1	1	21.944
HSPA4	1	1	21.404
MB21D2	#N/A	#N/A	20.753
HIST1H3A	1	#N/A	20.275
Common enrichment	70	40
		All E1-2-3-4 median>2 except if one value <0,5 (which means at least twice more pHis in L condition)

## Sheet: pHis IP (cell) comparison
Gene names 1-3pHis protein IP - Neuroblastoma tumor	Global SILAC combine (without ratio)	significant SILAC combine (with median ratio>2 except if <0,5)	Score
ACLY	1	1	323.31
HSPA5	1	#N/A	323.31
HSPA8	1	#N/A	323.31
HSPA9	1	#N/A	323.31
PAF1	#N/A	#N/A	306.14
CTR9	#N/A	#N/A	292.99
TUBB4B	1	1	287.01
HSPA1A	1	#N/A	281.75
PCMT1	1	#N/A	234.99
CDC73	1	1	225.94
ACTG1	1	1	215.03
HSPD1	1	#N/A	177.83
PPIA	1	#N/A	175.38
TUBA1B	1	1	167.48
HNRNPA2B1	1	#N/A	147.98
HNRNPU	1	1	143.99
FHL2	1	1	143.92
RPS6	1	1	143.64
PKM	1	1	141.64
RPL7A	1	1	140.96
NCL	1	#N/A	139.81
VIM	1	#N/A	128.74
NPM1	1	#N/A	128.36
HIST1H1C	1	#N/A	111.75	HIST1H1C;HIST1H1E;HIST1H1D;HIST1H1A
RPS8	1	1	109.6
RPL35	1	1	107.18
HIST1H2BM	1	#N/A	103.98	HIST1H2BM;HIST1H2BN;HIST1H2BH;HIST2H2BF;HIST1H2BC;HIST1H2BD;HIST1H2BL;H2BFS;HIST1H2BK;HIST2H2BE;HIST1H2BB;HIST1H2BO;HIST3H2BB;HIST1H2BJ
ENO1	1	#N/A	103.91
HIST2H2AC	1	#N/A	99.162
EEF1A1	1	1	98.074
PABPC1	1	#N/A	96.389
HSP90AB1	1	1	95.356
WDR61	1	1	93.394
PRDX1	1	1	90.267
TCEB1	1	#N/A	90.211
RPL4	1	1	86.235
ATP5B	1	1	85.37
LEO1	#N/A	#N/A	85.194
RPLP2	1	1	80.947
RPL8	1	#N/A	80.256
DDX17	1	1	73.675
LMNA	#N/A	#N/A	72.077
RPS19	1	#N/A	71.998
TUBB	1	1	71.853
DPYSL2	#N/A	#N/A	70.136
CBR1	1	#N/A	69.644
RCC2	1	1	69.644
RPL7	1	1	69.072
FLNA	1	#N/A	67.536
RPS7	1	1	67.445
HNRNPK	1	#N/A	67.122
EEF1D	1	#N/A	66.316
RPS11	1	1	66.31
RPL24	1	#N/A	65.659
ATP5A1	1	1	65.617
RPS27A	1	#N/A	65.097
FHL1	#N/A	#N/A	64.569
RPL6	1	1	64.558
ALYREF	1	#N/A	62.12
HIST1H4A	1	#N/A	61.403
CLTC	1	1	60.034
RPL3	1	1	59.418
TCEB3	#N/A	#N/A	58.143
RPL32	1	1	57.983
EPRS	1	#N/A	56.48
RPL19	1	1	56.396
YWHAQ	1	1	56.271
FHL3	1	1	56.122
HNRNPM	1	1	56
RPL10	1	1	54.682
RPL30	1	1	53.703
RPS3A	1	1	53.052
HNRNPC	1	1	52.495
HSP90AA1	1	1	52.354
HNRNPH1	1	#N/A	52.118
SDHA	1	#N/A	51.57
ALDOA	1	#N/A	51.509
RPS14	1	1	51.469
RPL18A	1	1	50.844
SRRM2	#N/A	#N/A	49.927
SF3A1	1	#N/A	49.683
DPYSL3	#N/A	#N/A	49.402
RPL27A	1	#N/A	48.272
PCBP1	1	1	47.404
EEF2	1	1	46.665
PPP1R10	#N/A	#N/A	46.119
NME2	1	1	45.988
AIMP1	1	#N/A	45.802
RPL26	1	1	45.676
CRIP2	#N/A	#N/A	45.666
RPL13	1	1	45.367
GYS1	#N/A	#N/A	44.406
RPS4X	1	1	43.644
RPS15	1	#N/A	43.638
CCT2	1	1	41.68
GAPDH	1	1	40.209
TOX4	#N/A	#N/A	39.382
PRDX2	1	1	39.093
RPL5	1	1	38.538
PHB	1	1	37.949
HSPA4	1	1	37.913
RPSA	1	1	37.654
FSCN1	1	1	36.958
GNB2L1	1	1	35.409
RPL17	1	#N/A	35.376
HIST1H2AC	1	#N/A	34.17	HIST1H2AC;HIST3H2A;HIST1H2AB;H2AFX;HIST2H2AB
FABP5	#N/A	#N/A	33.556
SUCLG1	1	#N/A	33.418
RPL31	1	#N/A	31.948
SYNCRIP	1	#N/A	31.511
MDH1	1	1	31.278
EEF1B2	1	#N/A	31.265
YWHAG	1	1	30.165
KARS	1	1	29.742
RPS20	1	#N/A	29.599
PHB2	1	#N/A	29.374
G3BP1	1	#N/A	29.343
PRPH	#N/A	#N/A	28.501
HSPB1	1	#N/A	28.105
H1FX	1	1	27.809
HADHA	1	1	27.785
MB21D2	#N/A	#N/A	27.773
DSTN	#N/A	#N/A	27.756
YWHAZ	1	1	27.741
RPL10A	1	1	27.566
GSTP1	1	#N/A	27.404
RPL11	1	1	27.231
SRP14	1	#N/A	27.183
PRDX6	1	1	27.158
RPS18	1	1	27.123
NONO	1	#N/A	27.116
SFPQ	1	#N/A	27.037
LGALS1	#N/A	#N/A	26.917
RPL29	1	#N/A	26.189
TAF15	#N/A	#N/A	25.963
RPL23	1	#N/A	25.797
ZYX	#N/A	#N/A	25.592
HIST1H1B	#N/A	#N/A	25.527
CAPRIN1	#N/A	#N/A	25.516
HNRNPA1	1	#N/A	25.372
RPS2	1	1	25.353
RPL21	1	1	25.224
DDX5	1	1	24.928
SRP9	1	#N/A	24.722
NAA50	1	#N/A	24.657
RPL15	1	1	24.562
MAP1B	#N/A	#N/A	24.409
ANXA2	#N/A	#N/A	24.392
STRAP	1	1	24.324
HSPE1	#N/A	#N/A	24.129
MRPL12	1	#N/A	23.312
RPS5	1	1	23.129
HIST1H3A	1	#N/A	22.893
PGK1	1	#N/A	22.739
SNRPD1	1	1	22.68
HNRNPA3	1	#N/A	22.673
RPL12	1	1	22.574
DDX1	1	1	22.37
TPR	#N/A	#N/A	22.296
RPS23	1	1	22.119
H2AFV	1	#N/A	21.925
RPS17	1	1	21.857
PARP1	1	1	21.812
RPLP0	1	1	21.389
RPL22	1	#N/A	21.332
SEPTIN9	#N/A	#N/A	20.76
CCT8	1	1	20.427
TXN	#N/A	#N/A	20.391
CAPZB	#N/A	#N/A	20.118
PRPF19	1	1	20.089
RPS16	1	1	20
Common enrichment	142	82
		All E1-2-3-4 median>2 except if one value <0,5 (which means at least twice more pHis in L condition)

## Sheet: pHis IAP (BE2 tumor) comparison
Gene names 1-3pHis peptide IAP - BE2 tumor	Global SILAC combine (without ratio)	significant SILAC combine (with median ratio>2 except if <0,5)	Score
CSE1L	1	1	323.31
CTH	#N/A	#N/A	323.31
EIF2S2	1	#N/A	323.31
HIST2H2AC	1	#N/A	323.31
HSPH1	1	#N/A	323.31
MYH9	1	1	323.31
TUBA1C	1	1	323.31
YWHAE	1	#N/A	323.31
ENO1	1	#N/A	287.29
PAIP2	1	#N/A	263.4
HBA1	#N/A	#N/A	259.35
XRCC6	1	1	258.59
HIST1H2AJ	1	#N/A	252.64	HIST1H2AJ;HIST1H2AH;HIST1H2AC;HIST3H2A;HIST1H2AD;HIST1H2AG;HIST1H2AB;H2AFJ
MCM3	1	#N/A	249.76
YBX1	1	#N/A	235.68
ATP6V1A	1	#N/A	233.79
HSPA4	1	1	232.99
UQCRB	#N/A	#N/A	225.17
MCM6	1	#N/A	213.15
HSPA5	1	#N/A	211.43
NME1	1	1	209.34
RPL5	1	1	205.04
YWHAG	1	1	200.27
SNRNP200	1	#N/A	195.56
LDHB	1	1	193.64
ILF2	1	1	178.82
KRT18	#N/A	#N/A	172.38
CBX1	#N/A	#N/A	168.07
CALM	#N/A	#N/A	164.57
ACTG1	1	1	162.5
RPL22	1	#N/A	154.29
HSP90AB1	1	1	138.34
NAP1L4	1	#N/A	136.43
HSP90B1	1	1	132.44
PGAM1	1	1	132.15
YWHAB	1	1	131.83
ANXA1	#N/A	#N/A	123.5
PDCD11	1	1	119.64
PA2G4	1	1	116.15
NUP133	1	#N/A	115.54
DDX21	1	1	115.08
TPM2	#N/A	#N/A	111.91
CLIC4	#N/A	#N/A	109.45	CLIC4;CLIC5;CLIC2;CLIC6
CALR	1	#N/A	108.98
PTGES3	1	#N/A	106.29
TUBB	1	1	106.26
IMPDH2	1	#N/A	102.28
SFPQ	1	#N/A	101.99
HIST1H2BL	1	#N/A	96.656	HIST1H2BL;HIST1H2BM;HIST1H2BN;HIST1H2BH;HIST3H2BB;HIST2H2BF;HIST2H2BE;HIST1H2BC;HIST1H2BD;H2BFS;HIST1H2BB;HIST1H2BO;HIST1H2BJ;HIST1H2BK
TUBA1A	1	1	95.903
IPO5	1	1	95.266
ASPH	#N/A	#N/A	94.593
CLTC	1	1	89.798
CAST	#N/A	#N/A	87.978
RBM28	1	1	87.057
METAP2	1	#N/A	85.828
RANBP1	#N/A	#N/A	84.396
SNRPA	#N/A	#N/A	84.019
ACIN1	#N/A	#N/A	83.654
ARHGDIA	1	#N/A	82.893
GANAB	1	1	82.356
FAM192A	#N/A	#N/A	81.341
CAPN2	#N/A	#N/A	80.622
EIF5B	1	#N/A	79.837
SET	#N/A	#N/A	76.967
PLEC	#N/A	#N/A	74.633
NAP1L1	1	#N/A	74.468
SMARCA5	1	1	73.683
AHNAK	#N/A	#N/A	72.568
EIF4A2	1	1	70.872
HNRNPU	1	1	70.096
PRKDC	1	#N/A	63.704
ABHD5	#N/A	#N/A	62.312
RPL6	1	1	61.962
XRCC5	1	1	61.375
CHTOP	1	#N/A	60.149
TCEA1	#N/A	#N/A	58.697
GAPDH	1	1	58.643
MCM2	1	1	57.958
HNRNPH1	1	#N/A	56.484
C1QBP	1	#N/A	56.443
POLDIP3	1	#N/A	56.105
HSP90AA1	1	1	55.647
HIST1H4A	1	#N/A	55.104
EIF4B	#N/A	#N/A	53.227
CNPY2	#N/A	#N/A	52.779
HDGF	#N/A	#N/A	51.806
VCP	1	#N/A	51.403
UBA2	1	1	51.087
PRPF8	1	#N/A	50.329
NUCB2	#N/A	#N/A	49.988
EEF1G	1	1	49.963
COPG1	1	1	49.522
RPS5	1	1	48.285
EEF1D	1	#N/A	45.717
EIF3A	1	1	45.345
SMARCA4	#N/A	#N/A	45.132
ME1	1	1	43.801
GFPT1	#N/A	#N/A	43.362
FTSJ3	#N/A	#N/A	43.149
SERBP1	1	#N/A	42.466
CTTN	#N/A	#N/A	42.434
RPL31	1	#N/A	42.024
CLIC1	1	#N/A	41.849
STAT1	#N/A	#N/A	41.453
LSM8	#N/A	#N/A	41.418
EIF4A1	1	1	40.971
CLNS1A	#N/A	#N/A	40.789
CORO1C	1	#N/A	39.868
TTLL12	1	#N/A	39.784
AHSA1	1	#N/A	39.401
TBCA	#N/A	#N/A	38.775
YWHAZ	1	1	38.588
LMNB1	1	1	38.217
SMS	#N/A	#N/A	37.648
CLTA	#N/A	#N/A	37.304
USP7	#N/A	#N/A	36.178
XPO5	1	1	35.743
NPM1	1	#N/A	35.244
H2AFX	1	#N/A	34.993
NARS	1	#N/A	34.268
UBAP2L	#N/A	#N/A	34.134
CHD4	1	#N/A	34.065
MSN	1	#N/A	33.486
DNAJC3	#N/A	#N/A	33.471
CMPK1	#N/A	#N/A	32.792
CALU	#N/A	#N/A	32.117
BANF1	1	#N/A	31.618
RBM8A	#N/A	#N/A	31.529
INPPL1	#N/A	#N/A	31.16
PLA2G4A	#N/A	#N/A	31.069
UBA5	#N/A	#N/A	30.844
LONP1	1	#N/A	30.641
RNF114	#N/A	#N/A	29.841
TNPO1	1	#N/A	29.272
SAFB;SAFB2	#N/A	#N/A	29.205
BTF3	1	#N/A	29.136
S100A4	#N/A	#N/A	29.01
PEX5	#N/A	#N/A	28.96
TPD52L2	1	#N/A	28.86
SLC3A2	1	1	28.771
FASN	1	1	28.74
SPTAN1	1	1	28.702
NONO	1	#N/A	28.598
VIM	1	#N/A	28.362
FKBP4	1	#N/A	28.344
POR	#N/A	#N/A	28.34
PDIA6	1	#N/A	28.166
CWC27	#N/A	#N/A	28.158
CHMP5	#N/A	#N/A	28.107
PSMC4	1	1	27.826
H2AFV	1	#N/A	27.515
TMPO	1	1	26.893
PDCD10	1	1	26.374
CEMIP	#N/A	#N/A	26.297
RPLP2	1	1	26.077
NACA	1	#N/A	26.032
NAT10	1	#N/A	25.979
FSCN1	1	1	25.884
ANP32A	#N/A	#N/A	25.42
EIF3J	#N/A	#N/A	25.393
EIF4G1	1	1	25.174
CANX	1	#N/A	25.167
S100A6	#N/A	#N/A	25.02
NASP	#N/A	#N/A	24.985
DNAJA2	1	#N/A	24.752
RPS10	1	1	24.475
SAR1A	1	1	24.317
NUP205	1	#N/A	24.251
HNRNPA3	1	#N/A	24.207
BAZ1B	#N/A	#N/A	24.155
PRDX1	1	1	24.138
PODXL	#N/A	#N/A	24.102
ANXA2	#N/A	#N/A	24.052
TMED2	#N/A	#N/A	24.049
EIF4H	#N/A	#N/A	23.909
ANXA6	1	1	23.849
TOP1	1	#N/A	23.633
ABCF1	1	1	23.553
RNPS1	1	#N/A	23.515
EMC2	#N/A	#N/A	23.384
PUS7	#N/A	#N/A	23.366
OTUB1	1	#N/A	23.279
EIF3C	1	1	23.188
CHMP2A	#N/A	#N/A	23.126
MARS	1	1	23.013
PPM1G	1	#N/A	22.994
SSR4	1	1	22.916
DUT	#N/A	#N/A	22.888
DNAJC11	#N/A	#N/A	22.795
UBA52	1	#N/A	22.774	UBA52;RPS27A;UBB;UBC
OLA1	1	1	22.726
PSMA1	1	#N/A	22.566
RCN1	#N/A	#N/A	22.528
BPNT1	1	#N/A	22.45
PTBP1	1	#N/A	22.006
HPRT1	1	#N/A	21.868
STK26	#N/A	#N/A	21.754
SMARCC2	#N/A	#N/A	21.628
SPTBN1	1	#N/A	21.394
PAFAH1B2	1	1	21.007
BMS1	#N/A	#N/A	20.995
LSM3	#N/A	#N/A	20.722
CCAR2	1	1	20.677
LRPPRC	1	1	20.665
VPS25	#N/A	#N/A	20.584
HNRNPAB	1	#N/A	20.577
HINT1	#N/A	#N/A	20.2
Common enrichment	135	63
		All E1-2-3-4 median>2 except if one value <0,5 (which means at least twice more pHis in L condition)
