# Supplementary material for: The Potential Functional Roles of NME1 Histidine Kinase Activity in Neuroblastoma Pathogenesis
Source: Int J Mol Sci. 2020 May 7;21(9):3319. doi: 10.3390/ijms21093319 (PMC7247550; doi:10.3390/ijms21093319)
Supplement: Supplementary file 1 [file ijms-21-03319-s001.zip › Supplementary file_IP id.xlsx]

## Sheet: NME_IP
Protein IDs	Majority protein IDs	Peptide counts (all)	Peptide counts (razor+unique)	Peptide counts (unique)	Protein names	Gene names	Fasta headers	Number of proteins	Peptides	Razor + unique peptides	Unique peptides	Sequence coverage [%]	Unique + razor sequence coverage [%]	Unique sequence coverage [%]	Mol. weight [kDa]	Sequence length	Sequence lengths	Q-value	Score	Intensity	MS/MS Count	Only identified by site	Reverse	Potential contaminant	id	Peptide IDs	Peptide is razor	Mod. peptide IDs	Evidence IDs	MS/MS IDs	Best MS/MS	Oxidation (M) site IDs	Phospho (STY)(HKR-immonium) Not C-ter site IDs	Oxidation (M) site positions	Phospho (STY)(HKR-immonium) Not C-ter site positions
P0DMV9;P0DMV8;P0DMV8-2;P48741	P0DMV9;P0DMV8;P0DMV8-2	18;18;15;2	17;17;14;1	9;9;7;0	Heat shock 70 kDa protein 1B;Heat shock 70 kDa protein 1A	HSPA1B;HSPA1A	;;	4	18	17	9	37.4	35.4	19.8	70.051	641	641;641;586;367	0	323.31	4361400	74				50	12;35;63;85;95;195;271;272;293;307;325;344;345;353;365;385;448;460	True;True;True;True;True;True;True;True;True;True;True;True;True;True;True;True;True;False	12;36;64;86;96;196;272;273;294;308;326;346;347;355;367;387;450;462	13;41;42;84;108;120;121;252;362;363;364;386;404;405;448;484;485;486;496;511;537;644;645;660	31;32;33;34;35;114;115;215;216;217;218;263;264;265;266;284;285;286;287;288;667;668;669;670;671;979;980;981;982;983;984;985;986;987;988;989;990;1038;1086;1087;1088;1089;1090;1091;1225;1226;1227;1228;1329;1330;1331;1332;1359;1360;1361;1394;1395;1396;1397;1398;1399;1400;1401;1402;1403;1404;1405;1470;1471;1472;1473;1474;1475;1794;1795;1829	31;115;217;263;287;669;983;987;1038;1086;1226;1329;1330;1359;1397;1472;1794;1829
CON__ENSEMBL:ENSBTAP00000024466;CON__ENSEMBL:ENSBTAP00000024462	CON__ENSEMBL:ENSBTAP00000024466;CON__ENSEMBL:ENSBTAP00000024462	2;1	2;1	2;1			;	2	2	2	2	13	13	13	43.9	401	401;419	0	11.676	71116	3			+	1	484;518	True;True	487;521	692;751	1929;2103;2104	1929;2104
CON__P02662	CON__P02662	1	1	1				1	1	1	1	5	5	5	22.975	199	199	0	8.4383	113650	2			+	2	529	True	532	765	2125;2126	2125
CON__P02666	CON__P02666	1	1	1				1	1	1	1	12.4	12.4	12.4	23.583	209	209	0	53.558	90858	1			+	3	71	True	72	92	237	237	0		185
CON__P02769	CON__P02769	6	6	6				1	6	6	6	16.3	16.3	16.3	69.293	607	607	0	98.839	417230	13			+	4	51;59;153;169;292;382	True;True;True;True;True;True	52;60;154;170;293;384	68;69;78;201;220;385;534	192;193;194;195;196;208;535;602;1037;1462;1463;1464;1465	196;208;535;602;1037;1463
CON__P07477;P07477	CON__P07477;P07477	1;1	1;1	1;1	Trypsin-1;Alpha-trypsin chain 1;Alpha-trypsin chain 2	PRSS1	;	2	1	1	1	4	4	4	26.558	247	247;247	0	40.408	126590	1			+	5	446	True	448	641	1782	1782	1		109
CON__P12763	CON__P12763	2	2	2				1	2	2	2	10.6	10.6	10.6	38.418	359	359	0	17.81	146240	3			+	6	33;107	True;True	34;108	39;134	110;111;315	111;315
P11021	P11021	18	17	17	78 kDa glucose-regulated protein	HSPA5		1	18	17	17	32.4	32.4	32.4	72.332	654	654	0	323.31	4815100	92				54	19;62;94;177;179;193;194;207;238;308;340;341;364;416;429;493;499;511	True;True;True;True;True;False;True;True;True;True;True;True;True;True;True;True;True;True	19;63;95;178;180;194;195;208;239;309;342;343;366;418;431;496;502;514	20;21;83;119;230;232;249;250;251;265;266;267;315;316;406;480;481;509;510;584;606;607;704;705;706;715;740;741	57;58;59;60;214;283;632;633;636;637;638;639;661;662;663;664;665;666;692;693;694;695;696;697;698;699;700;701;702;703;704;705;706;707;708;709;710;711;712;713;784;785;786;787;788;789;790;791;792;793;794;795;796;797;798;1092;1317;1318;1319;1320;1321;1322;1392;1393;1624;1625;1714;1715;1960;1961;1962;1963;1984;2061;2062;2063;2064;2065;2066;2067;2068;2069;2070;2071;2072;2073;2074;2075;2076;2077;2078;207…	60;214;283;633;639;661;665;699;789;1092;1317;1320;1393;1624;1715;1962;1984;2077
P11142;P11142-2	P11142;P11142-2	28;27	28;27	21;20	Heat shock cognate 71 kDa protein	HSPA8	;	2	28	28	21	47.4	47.4	34.4	70.897	646	646;493	0	323.31	7011400	282				55	36;61;64;111;113;173;193;248;255;256;269;270;306;322;323;346;347;349;355;356;363;389;394;398;447;460;461;465	True;True;True;True;True;True;True;True;True;True;True;True;True;True;True;True;True;True;True;True;True;True;True;True;True;True;True;True	37;62;65;112;114;174;194;249;256;257;270;271;307;323;324;348;349;351;357;358;365;391;396;400;449;462;463;468	43;44;81;82;85;138;140;141;226;249;326;327;328;336;337;338;339;340;359;360;361;402;403;429;430;431;432;433;434;435;436;437;438;439;440;441;442;443;444;445;446;487;488;490;498;499;507;508;542;543;544;545;546;547;552;560;642;643;660;661;669	116;117;118;119;211;212;213;219;220;221;222;223;224;225;320;321;322;325;326;327;328;329;330;331;332;615;616;617;618;619;620;621;622;623;624;625;661;828;829;830;831;832;833;834;835;836;837;838;839;840;841;842;843;844;845;846;847;848;849;850;851;852;853;854;855;856;857;858;859;860;861;862;863;864;865;866;867;868;869;870;871;872;873;886;887;888;889;890;891;892;893;894;895;896;897;898;899;900;901;902…	119;212;222;321;329;621;661;867;894;922;970;976;1082;1198;1218;1333;1334;1339;1372;1373;1390;1509;1531;1570;1783;1829;1830;1875
P38646	P38646	22	22	22	Stress-70 protein, mitochondrial	HSPA9		1	22	22	22	36.8	36.8	36.8	73.68	679	679	0	323.31	9787800	185				90	29;31;32;60;97;101;104;159;165;267;299;309;312;362;366;367;417;420;458;459;468;507	True;True;True;True;True;True;True;True;True;True;True;True;True;True;True;True;True;True;True;True;True;True	30;32;33;61;98;102;105;160;166;268;300;310;313;364;368;369;419;422;460;461;471;510	32;33;35;36;37;38;79;80;123;127;130;131;208;215;357;392;407;408;409;410;411;412;415;505;506;512;513;514;585;586;587;588;591;592;593;594;595;596;658;659;672;735	88;89;90;91;92;93;94;95;98;99;100;101;102;103;104;105;106;107;108;109;209;210;290;291;292;293;294;306;311;312;545;559;560;561;562;563;564;565;566;567;568;569;570;571;572;573;574;575;576;577;578;579;580;581;582;960;961;962;1059;1060;1061;1062;1063;1064;1065;1066;1093;1094;1095;1096;1097;1098;1099;1100;1101;1102;1103;1104;1105;1106;1107;1108;1109;1110;1111;1112;1113;1114;1115;1116;1117;1118;1119;11…	95;99;103;209;291;306;311;545;572;960;1060;1093;1132;1389;1406;1407;1676;1688;1826;1828;1886;2053
P22392-2;P22392;O60361	P22392-2;P22392	28;21;9	28;21;9	13;13;6	Nucleoside diphosphate kinase B	NME2	;	3	28	28	13	89.9	89.9	31.5	30.137	267	267;152;137	0	323.31	61274000	419				71	38;39;73;74;75;76;89;90;120;121;122;139;150;151;152;290;331;371;395;396;431;432;501;502;532;533;534;535	True;True;True;True;True;True;True;True;True;True;True;True;True;True;True;True;True;True;True;True;True;True;True;True;True;True;True;True	39;40;74;75;76;77;90;91;121;122;123;140;151;152;153;291;332;333;373;397;398;433;434;504;505;535;536;537;538;539;540;541	46;47;48;49;50;51;52;53;54;55;56;94;95;96;97;98;99;113;114;115;150;151;152;153;154;155;156;157;158;159;178;179;180;181;194;195;196;197;198;199;200;383;455;456;457;458;459;460;461;462;463;464;465;466;467;518;519;520;553;554;555;556;557;558;609;610;611;612;613;614;615;616;617;618;619;620;717;718;719;720;721;722;723;724;725;726;727;728;729;730;769;770;771;772;773;774;775;776;777;778;779;780;781;782;…	121;122;123;124;125;126;127;128;129;130;131;132;133;134;135;136;137;138;139;140;141;142;143;144;145;146;147;148;149;150;151;152;153;154;155;156;157;158;239;240;241;242;243;244;245;246;247;272;273;274;275;276;277;278;348;349;350;351;352;353;354;355;356;357;358;359;360;361;362;363;364;365;366;367;368;369;370;371;372;373;374;375;376;377;378;379;380;381;382;383;384;385;386;432;433;434;435;436;437;438…	134;153;239;243;244;247;275;278;348;351;373;443;495;509;529;1034;1254;1413;1546;1560;1718;1749;1987;2007;2143;2162;2214;2231	6;7;9	1;2	68;76;183	237;240
P22061;P22061-2	P22061;P22061-2	7;7	7;7	7;7	Protein-L-isoaspartate(D-aspartate) O-methyltransferase	PCMT1	;	2	7	7	7	70.9	70.9	70.9	24.636	227	227;228	0	323.31	3387600	38				70	20;56;257;304;402;486;487	True;True;True;True;True;True;True	20;57;258;305;404;489;490	22;74;75;341;342;397;398;399;566;567;568;694;695;696;697	61;62;63;64;65;66;203;204;932;933;934;1075;1076;1077;1078;1079;1591;1592;1593;1594;1595;1596;1931;1932;1933;1934;1935;1936;1937;1938;1939;1940;1941;1942;1943;1944;1945;1946	65;204;933;1078;1593;1931;1936
P07437;Q9BVA1;Q13885	P07437;Q9BVA1;Q13885	13;9;8	13;9;8	3;0;0	Tubulin beta chain;Tubulin beta-2B chain;Tubulin beta-2A chain	TUBB;TUBB2B;TUBB2A	;;	3	13	13	3	55.6	55.6	13.5	49.67	444	444;445;445	0	323.31	2092100	56				37	16;25;136;146;202;244;253;287;302;352;403;444;509	True;True;True;True;True;True;True;True;True;True;True;True;True	16;25;137;147;203;245;254;288;303;354;405;446;512	17;27;175;188;189;260;322;333;380;395;495;569;570;638;639;737	43;44;45;75;76;77;78;423;424;425;426;479;480;481;482;483;484;485;683;684;811;812;813;814;815;816;817;818;819;879;880;881;882;883;1024;1025;1069;1070;1071;1357;1358;1597;1598;1599;1600;1601;1602;1603;1604;1605;1777;1778;1779;1780;2057;2058	43;75;424;481;683;818;881;1024;1069;1358;1605;1780;2057
P37108	P37108	2	2	2	Signal recognition particle 14 kDa protein	SRP14		1	2	2	2	20.6	20.6	20.6	14.57	136	136	0	219.77	172700	2				89	106;495	True;True	107;498	133;708	314;1966	314;1966
P04406-2;P04406	P04406-2;P04406	5;5	5;5	5;5	Glyceraldehyde-3-phosphate dehydrogenase	GAPDH	;	2	5	5	5	32.1	32.1	32.1	31.548	293	293;335	0	215.93	1540400	13				30	196;259;488;489;514	True;True;True;True;True	197;260;491;492;517	253;345;698;699;700;745	672;937;938;939;940;1947;1948;1949;1950;1951;1952;1953;1954;2091	672;939;1949;1954;2091
P10809;P10809-2	P10809	7;2	7;2	7;2	60 kDa heat shock protein, mitochondrial	HSPD1		2	7	7	7	24.1	24.1	24.1	61.054	573	573;158	0	202.03	593320	13				53	23;52;54;203;206;297;445	True;True;True;True;True;True;True	23;53;55;204;207;298;447	25;70;72;261;264;390;640	69;70;197;198;199;201;685;689;690;691;1055;1056;1781	70;198;201;685;690;1055;1781
P01764	P01764	1	1	1	Ig heavy chain V-III region 23	IGHV3-23		1	1	1	1	16.2	16.2	16.2	12.582	117	117	0	197.42	190050	2				28	284	True	285	377	1019;1020	1019
Q71U36-2;Q13748-2;Q13748;Q71U36;Q6PEY2;Q9NY65-2;P68366-2;P68366;Q9BQE3;Q9NY65;P68363;P68363-2	Q71U36-2;Q13748-2;Q13748;Q71U36;Q6PEY2;Q9NY65-2;P68366-2;P68366;Q9BQE3;Q9NY65;P68363;P68363-2	8;8;8;8;7;6;6;6;6;6;6;5	8;8;8;8;7;6;6;6;6;6;6;5	8;8;8;8;7;6;6;6;6;6;6;5	Tubulin alpha-1A chain;Tubulin alpha-3C/D chain;Tubulin alpha-3E chain;Tubulin alpha-8 chain;Tubulin alpha-4A chain;Tubulin alpha-1C chain;Tubulin alpha-1B chain	TUBA1A;TUBA3C;TUBA3E;TUBA8;TUBA4A;TUBA1C;TUBA1B	;;;;;;;;;;;	12	8	8	8	34.6	34.6	34.6	46.297	416	416;418;450;451;450;383;433;448;449;449;451;335	0	167.46	899440	41				162	46;48;112;191;333;377;441;442	True;True;True;True;True;True;True;True	47;49;113;192;335;379;443;444	63;65;139;245;246;470;526;527;528;635;636	177;180;181;182;183;184;323;324;655;656;657;658;1297;1429;1430;1431;1432;1433;1434;1435;1436;1437;1438;1439;1440;1441;1442;1443;1444;1445;1446;1447;1448;1449;1450;1451;1452;1453;1454;1774;1775	177;181;323;658;1297;1431;1774;1775
Q00839-2;Q00839	Q00839-2;Q00839	6;6	6;6	6;6	Heterogeneous nuclear ribonucleoprotein U	HNRNPU	;	2	6	6	6	15.8	15.8	15.8	88.979	806	806;825	0	152.39	492220	19				147	92;310;327;343;381;418	True;True;True;True;True;True	93;311;328;345;383;420	117;413;450;483;533;589	280;281;1130;1230;1231;1232;1233;1234;1235;1236;1237;1325;1326;1327;1328;1460;1461;1677;1678;1679	280;1130;1232;1327;1461;1677
P31040;P31040-3;P31040-2	P31040;P31040-3;P31040-2	2;1;1	2;1;1	2;1;1	Succinate dehydrogenase [ubiquinone] flavoprotein subunit, mitochondrial	SDHA	;;	3	2	2	2	7.2	7.2	7.2	72.691	664	664;519;616	0	148.02	197710	3				82	157;251	True;True	158;252	205;331	542;876;877	542;876
P30050;P30050-2	P30050;P30050-2	2;1	2;1	2;1	60S ribosomal protein L12	RPL12	;	2	2	2	2	18.8	18.8	18.8	17.818	165	165;132	0	144.43	220850	12				81	171;361	True;True	172;363	222;223;504	607;608;609;610;611;1381;1382;1383;1384;1385;1386;1387	611;1383
P46782	P46782	1	1	1	40S ribosomal protein S5;40S ribosomal protein S5, N-terminally processed	RPS5		1	1	1	1	7.4	7.4	7.4	22.876	204	204	0	142.32	68301	3				97	437	True	439	631	1763;1764;1765	1764
Q99623-2;Q99623	Q99623-2;Q99623	3;3	3;3	3;3	Prohibitin-2	PHB2	;	2	3	3	3	19.9	19.9	19.9	29.043	261	261;299	0	140.56	123990	4				207	18;205;213	True;True;True	18;206;214	19;263;274	56;688;728;729;730	56;688;729
Q13232	Q13232	8	8	8	Nucleoside diphosphate kinase 3	NME3		1	8	8	8	62.7	62.7	62.7	19.015	169	169	0	134.66	1213400	33				157	7;21;295;296;305;433;434;531	True;True;True;True;True;True;True;True	7;21;296;297;306;435;436;534	7;23;388;389;400;401;621;622;623;624;625;626;627;628;767;768	13;14;15;16;17;67;1040;1041;1042;1043;1044;1045;1046;1047;1048;1049;1050;1051;1052;1053;1054;1080;1081;1750;1751;1752;1753;1754;1755;1756;1757;2128;2129;2130;2131;2132;2133;2134;2135;2136	16;67;1043;1051;1080;1750;1752;2134
Q16777;Q6FI13;Q96QV6;Q71UI9-5	Q16777;Q6FI13	6;6;2;1	6;6;2;1	2;2;0;0	Histone H2A type 2-C;Histone H2A type 2-A	HIST2H2AC;HIST2H2AA3	;	4	6	6	2	65.9	65.9	25.6	13.988	129	129;130;131;66	0	131.81	3651900	33				170	13;168;455;479;480;512	True;True;True;True;True;True	13;169;457;482;483;515	14;218;219;655;683;684;685;686;687;742;743	36;37;586;587;588;589;590;591;592;593;594;595;596;597;598;599;600;601;1822;1916;1917;1918;1919;1920;1921;2081;2082;2083;2084;2085;2086;2087;2088;2089	37;596;1822;1918;1921;2082
P06748-2;P06748;P06748-3	P06748-2;P06748;P06748-3	4;4;2	4;4;2	4;4;2	Nucleophosmin	NPM1	;;	3	4	4	4	26.8	26.8	26.8	29.464	265	265;294;259	0	115.35	2023300	11				36	318;319;320;462	True;True;True;True	319;320;321;464;465	423;424;425;426;427;662;663;664;665	1145;1146;1147;1148;1149;1150;1151;1152;1153;1154;1155;1833;1834;1835;1836;1837;1838;1839;1840;1841;1842;1843;1844;1845;1846;1847;1848;1849;1850;1851;1852;1853;1854;1855;1856;1857;1858;1859;1860;1861;1862;1863;1864;1865;1866;1867	1145;1150;1154;1858		22		67
Q06830;Q13162	Q06830	7;1	7;1	6;1	Peroxiredoxin-1	PRDX1		2	7	7	6	73.4	73.4	67.8	22.11	199	199;271	0	111.17	1674300	17				153	43;149;277;294;373;438;537	True;True;True;True;True;True;True	44;150;278;295;375;440;543	60;192;193;369;387;522;632;794	172;173;174;490;491;492;493;494;998;1039;1424;1766;1767;1768;1769;1770;1771;2254	174;494;998;1039;1424;1766;2254
P08670;P41219;P17661;P41219-2;Q16352;P07197-2;P07196;P07197;P12036-2;P12036	P08670	11;1;1;1;1;1;1;1;1;1	11;1;1;1;1;1;1;1;1;1	11;1;1;1;1;1;1;1;1;1	Vimentin	VIM		10	11	11	11	41	41	41	53.651	466	466;470;470;471;499;540;543;916;963;1026	0	98.918	976820	37				41	98;108;109;118;199;273;281;300;413;453;467	True;True;True;True;True;True;True;True;True;True;True	99;109;110;119;200;274;282;301;415;455;470	124;135;136;148;256;365;373;374;393;581;652;653;671	295;296;297;298;299;316;317;318;344;345;346;675;676;991;992;993;1009;1010;1011;1012;1013;1014;1015;1016;1067;1621;1808;1809;1810;1811;1812;1813;1814;1815;1816;1817;1881	298;316;318;344;675;991;1010;1067;1621;1815;1881
P06733-2;P06733;P13929-3;P09104-2;P13929-2;P13929;P09104	P06733-2;P06733	5;5;1;1;1;1;1	5;5;1;1;1;1;1	5;5;1;1;1;1;1	Alpha-enolase	ENO1	;	7	5	5	5	26.1	26.1	26.1	36.928	341	341;434;391;391;406;434;434	0	94.397	286870	12				35	184;241;397;401;505	True;True;True;True;True	185;242;399;403;508	237;319;559;564;565;733	647;804;805;806;1567;1568;1586;1587;1588;1589;1590;2051	647;805;1568;1587;2051
Q99879;Q99877;Q93079;Q5QNW6;Q16778;P62807;P58876;P57053;P33778;P23527;P06899;O60814;Q5QNW6-2;Q99880;Q8N257	Q99879;Q99877;Q93079;Q5QNW6;Q16778;P62807;P58876;P57053;P33778;P23527;P06899;O60814;Q5QNW6-2;Q99880;Q8N257	2;2;2;2;2;2;2;2;2;2;2;2;2;1;1	2;2;2;2;2;2;2;2;2;2;2;2;2;1;1	2;2;2;2;2;2;2;2;2;2;2;2;2;1;1	Histone H2B type 1-M;Histone H2B type 1-N;Histone H2B type 1-H;Histone H2B type 2-F;Histone H2B type 2-E;Histone H2B type 1-C/E/F/G/I;Histone H2B type 1-D;Histone H2B type F-S;Histone H2B type 1-B;Histone H2B type 1-O;Histone H2B type 1-J;Histone H2B type 1-K;Histone H2B type 1-L;Histone H2B type 3-B	HIST1H2BM;HIST1H2BN;HIST1H2BH;HIST2H2BF;HIST2H2BE;HIST1H2BC;HIST1H2BD;H2BFS;HIST1H2BB;HIST1H2BO;HIST1H2BJ;HIST1H2BK;HIST1H2BL;HIST3H2BB	;;;;;;;;;;;;;;	15	2	2	2	17.5	17.5	17.5	13.989	126	126;126;126;126;126;126;126;126;126;126;126;126;134;126;126	0	91.169	2553100	7				15	27;28	True;True	27;28;29	29;30;31	81;82;83;84;85;86;87	83;87	3		60
P16152-2;P16152;O75828	P16152-2;P16152;O75828	2;2;2	2;2;2	2;2;2	Carbonyl reductase [NADPH] 1;Carbonyl reductase [NADPH] 3	CBR1;CBR3	;;	3	2	2	2	16.8	16.8	16.8	18.762	173	173;277;277	0	89.394	186030	4				20	117;155	True;True	118;156	146;147;203	340;341;342;343;537	340;537
P14618-2;P14618;P14618-3;P30613-2;P30613	P14618-2;P14618;P14618-3	8;8;7;1;1	8;8;7;1;1	8;8;7;1;1	Pyruvate kinase PKM	PKM	;;	5	8	8	8	26.6	26.6	26.6	58.061	531	531;531;516;543;574	0	85.686	496040	31				58	115;116;140;147;222;354;374;426	True;True;True;True;True;True;True;True	116;117;141;148;223;356;376;428	143;144;145;182;190;293;497;523;603	334;335;336;337;338;339;467;468;469;470;486;487;754;1362;1363;1364;1365;1366;1367;1368;1369;1370;1371;1425;1426;1706;1707;1708;1709;1710;1711	335;339;467;487;754;1366;1426;1710
P63261;P60709;Q6S8J3;P63267;P68133;P68032;P62736;P63267-2;A5A3E0;Q9BYX7;Q562R1;P0CG38	P63261;P60709;Q6S8J3	10;10;5;4;4;4;4;3;2;1;1;1	10;10;5;4;4;4;4;3;2;1;1;1	10;10;5;4;4;4;4;3;2;1;1;1	Actin, cytoplasmic 2;Actin, cytoplasmic 2, N-terminally processed;Actin, cytoplasmic 1;Actin, cytoplasmic 1, N-terminally processed;POTE ankyrin domain family member E	ACTG1;ACTB;POTEE	;;	12	10	10	10	38.4	38.4	38.4	41.792	375	375;375;1075;376;377;377;377;333;1075;375;376;1075	0	79.89	865860	22				109	47;57;67;126;170;218;246;247;313;423	True;True;True;True;True;True;True;True;True;True	48;58;68;127;171;219;247;248;314;425	64;76;88;165;221;289;324;325;416;599	178;179;205;206;228;229;230;393;603;604;605;606;745;746;823;824;825;826;827;1133;1697;1698	178;205;230;393;605;745;823;826;1133;1698
P62841	P62841	2	2	2	40S ribosomal protein S15	RPS15		1	2	2	2	28.3	28.3	28.3	17.04	145	145	0	79.764	630670	4				130	70;158	True;True	71;159	91;206;207	235;236;543;544	236;544
P19338	P19338	4	4	4	Nucleolin	NCL		1	4	4	4	8	8	8	76.613	710	710	0	79.473	878180	12				66	45;334;450;451	True;True;True;True	46;336;452;453	62;471;472;648;649;650	176;1298;1299;1300;1301;1800;1801;1802;1803;1804;1805;1806	176;1301;1800;1806
Q02878	Q02878	2	2	2	60S ribosomal protein L6	RPL6		1	2	2	2	11.1	11.1	11.1	32.728	288	288	0	79	93826	9				150	42;376	True;True	43;378	59;525	164;165;166;167;168;169;170;171;1428	167;1428
Q5VTE0;P68104;P68104-2	Q5VTE0;P68104;P68104-2	8;8;7	8;8;7	5;5;5	Putative elongation factor 1-alpha-like 3;Elongation factor 1-alpha 1	EEF1A1P5;EEF1A1	;;	3	8	8	5	25.1	25.1	13.9	50.184	462	462;462;441	0	78.581	1413400	27				139	84;185;189;190;226;227;338;399	True;True;True;True;True;True;True;True	85;186;190;191;227;228;340;401	107;238;243;244;297;298;299;477;478;561;562	261;262;648;653;654;758;759;760;761;762;763;764;1312;1313;1314;1573;1574;1575;1576;1577;1578;1579;1580;1581;1582;1583;1584	262;648;653;654;758;764;1312;1575
P02545-5;P02545-2;P02545-4;P02545-6;P02545-3;P02545	P02545-5;P02545-2;P02545-4;P02545-6;P02545-3;P02545	1;1;1;1;1;1	1;1;1;1;1;1	1;1;1;1;1;1	Prelamin-A/C;Lamin-A/C	LMNA	;;;;;	6	1	1	1	2.8	2.8	2.8	62.852	565	565;572;574;614;634;664	0	73.2	66222	2				29	351	True	353	494	1355;1356	1355
P22626-2;P22626	P22626-2;P22626	4;4	4;4	4;4	Heterogeneous nuclear ribonucleoproteins A2/B1	HNRNPA2B1	;	2	4	4	4	29.3	29.3	29.3	36.006	341	341;353	0	72.368	319450	9				72	142;143;145;337	True;True;True;True	143;144;146;339	184;185;187;476	472;473;475;476;477;478;1309;1310;1311	472;473;476;1311
P35232;P35232-2	P35232;P35232-2	6;3	6;3	6;3	Prohibitin	PHB	;	2	6	6	6	55.5	55.5	55.5	29.804	272	272;155	0	71.652	412930	13				86	3;5;110;161;182;472	True;True;True;True;True;True	3;5;111;162;183;475	3;5;137;210;211;235;676	5;9;10;319;547;548;549;550;551;643;644;645;1904	5;9;319;548;644;1904
P16403;P10412;P16402	P16403;P10412;P16402	4;4;4	4;4;4	3;3;3	Histone H1.2;Histone H1.4;Histone H1.3	HIST1H1C;HIST1H1E;HIST1H1D	;;	3	4	4	3	16.4	16.4	10.8	21.364	213	213;219;221	0	71.638	208360	6				51	41;214;404;412	True;True;True;True	42;215;406;414	58;275;276;571;580	160;161;162;163;731;732;1606;1620	163;732;1606;1620
P61247	P61247	3	3	3	40S ribosomal protein S3a	RPS3A		1	3	3	3	14.8	14.8	14.8	29.945	264	264	0	71.013	152470	8				112	6;30;473	True;True;True	6;31;476	6;34;677	11;12;96;97;1905;1906;1907;1908	11;96;1907
P62081	P62081	3	3	3	40S ribosomal protein S7	RPS7		1	3	3	3	33.5	33.5	33.5	22.127	194	194	0	66.39	403370	13				116	15;212;449	True;True;True	15;213;451	16;272;273;646;647	40;41;42;722;723;724;725;726;727;1796;1797;1798;1799	42;724;1798
P62829	P62829	3	3	3	60S ribosomal protein L23	RPL23		1	3	3	3	40	40	40	14.865	140	140	0	65.455	183160	14				129	156;208;279	True;True;True	157;209;280	204;268;371	538;539;540;541;714;715;716;717;1002;1003;1004;1005;1006;1007	540;715;1003
P62888	P62888	2	2	2	60S ribosomal protein L30	RPL30		1	2	2	2	24.3	24.3	24.3	12.784	115	115	0	59.215	228270	5				132	291;469	True;True	292;472	384;673	1035;1036;1892;1893;1894	1035;1892
Q00610-2;Q00610	Q00610-2;Q00610	6;6	6;6	6;6	Clathrin heavy chain 1	CLTC	;	2	6	6	6	6.5	6.5	6.5	187.89	1639	1639;1675	0	56.369	380230	11				146	240;242;268;275;339;500	True;True;True;True;True;True	241;243;269;276;341;503	318;320;358;367;479;716	803;807;963;964;965;966;995;996;1315;1316;1985	803;807;965;996;1316;1985
P62937;P62937-2	P62937;P62937-2	5;3	5;3	5;3	Peptidyl-prolyl cis-trans isomerase A;Peptidyl-prolyl cis-trans isomerase A, N-terminally processed	PPIA	;	2	5	5	5	51.5	51.5	51.5	18.012	165	165;105	0	55.572	1049300	16				135	172;408;490;504;510	True;True;True;True;True	173;410;493;507;513	224;225;575;701;732;738;739	612;613;614;1612;1613;1614;1955;1956;2045;2046;2047;2048;2049;2050;2059;2060	614;1612;1955;2047;2059
P39023	P39023	3	3	3	60S ribosomal protein L3	RPL3		1	3	3	3	14.6	14.6	14.6	46.108	403	403	0	54.875	191760	5				92	102;186;405	True;True;True	103;187;407	128;239;572	307;308;309;649;1607	307;649;1607
P24534	P24534	1	1	1	Elongation factor 1-beta	EEF1B2		1	1	1	1	10.7	10.7	10.7	24.763	225	225	0	54.394	125190	3				76	419	True	421	590	1680;1681;1682	1682
P62424	P62424	2	2	2	60S ribosomal protein L7a	RPL7A		1	2	2	2	13.5	13.5	13.5	29.995	266	266	0	49.055	226720	6				125	263;427	True;True	264;429	351;604	947;948;949;950;951;1712	947;1712
Q14192	Q14192	5	5	5	Four and a half LIM domains protein 2	FHL2		1	5	5	5	22.9	22.9	22.9	32.193	279	279	0	48.905	458150	19				165	65;129;130;216;350	True;True;True;True;True	66;130;131;217;352	86;168;169;287;491;492;493	226;399;400;401;402;743;1342;1343;1344;1345;1346;1347;1348;1349;1350;1351;1352;1353;1354	226;399;402;743;1351
P05387	P05387	2	2	2	60S acidic ribosomal protein P2	RPLP2		1	2	2	2	27	27	27	11.665	115	115	0	47.27	193750	7				33	329;536	True;True	330;542	452;792;793	1239;1240;1241;1242;2251;2252;2253	1241;2252
P50914	P50914	2	2	2	60S ribosomal protein L14	RPL14		1	2	2	2	14	14	14	23.432	215	215	0	46.495	95464	5				99	55;289	True;True	56;290	73;382	202;1027;1028;1029;1030	202;1028
Q71UI9-2;Q71UI9;P0C0S5;Q71UI9-4	Q71UI9-2;Q71UI9;P0C0S5;Q71UI9-4	3;3;3;2	2;2;2;2	2;2;2;2	Histone H2A.V;Histone H2A.Z	H2AFV;H2AFZ	;;;	4	3	2	2	36	28.1	28.1	12.146	114	114;128;128;102	0	44.407	403950	6				47	13;481;482	False;True;True	13;484;485	14;688;689;690	36;37;1922;1923;1924;1925;1926;1927	37;1923;1927
Q71DI3	Q71DI3	1	1	1	Histone H3.2	HIST2H3A		1	1	1	1	23.5	23.5	23.5	15.388	136	136	0	40.239	338060	3				181	125	True	126	163;164	390;391;392	391
P84243	P84243	1	1	1	Histone H3.3	H3F3A		1	1	1	1	23.5	23.5	23.5	15.328	136	136	0	39.715	162720	2				145	123	True	124	160;161	387;388	387
P62805	P62805	4	4	4	Histone H4	HIST1H4A		1	4	4	4	41.7	41.7	41.7	11.367	103	103	0	37.375	145420	6				128	72;464;474;475	True;True;True;True	73;467;477;478	93;667;668;678;679	238;1870;1871;1872;1873;1909;1910	238;1872;1909;1910
P25705-2;P25705;P25705-3	P25705-2;P25705;P25705-3	3;3;2	3;3;2	3;3;2	ATP synthase subunit alpha, mitochondrial	ATP5A1	;;	3	3	3	3	12.9	12.9	12.9	54.493	503	503;553;531	0	34.613	880830	2				77	105;198;513	True;True;True	106;199;516	132;255;744	313;674;2090	313;674;2090
Q13643	Q13643	3	3	3	Four and a half LIM domains protein 3	FHL3		1	3	3	3	25.7	25.7	25.7	31.192	280	280	0	34.044	449100	7				161	81;239;528	True;True;True	82;240;531	104;317;764	257;258;799;800;801;802;2124	258;802;2124
P08708	P08708	2	2	2	40S ribosomal protein S17	RPS17		1	2	2	2	25.9	25.9	25.9	15.55	135	135	0	31.408	112090	5				42	174;264	True;True	175;265	227;352	626;627;952;953;954	626;952
P62913-2;P62913	P62913-2;P62913	2;2	2;2	2;2	60S ribosomal protein L11	RPL11	;	2	2	2	2	15.8	15.8	15.8	20.124	177	177;178	0	31.349	324700	5				133	494;520	True;True	497;523	707;753;754	1964;1965;2106;2107;2108	1965;2108
P62701	P62701	3	3	3	40S ribosomal protein S4, X isoform	RPS4X		1	3	3	3	8	8	8	29.597	263	263	0	30.849	109660	5				126	80;283;285	True;True;True	81;284;286	103;376;378	255;256;1018;1021;1022	256;1018;1021
P06576	P06576	3	3	3	ATP synthase subunit beta, mitochondrial	ATP5B		1	3	3	3	13.6	13.6	13.6	56.559	529	529	0	30.263	320430	6				34	119;132;492	True;True;True	120;133;495	149;171;703	347;409;410;411;1958;1959	347;411;1959
P68371;P04350;Q13509-2;Q9BUF5;A6NNZ2;CON__ENSEMBL:ENSBTAP00000025008;Q9H4B7	P68371;P04350	11;10;5;4;2;1;1	2;2;1;0;0;0;0	1;1;0;0;0;0;0	Tubulin beta-4B chain;Tubulin beta-4A chain	TUBB4B;TUBB4A	;	7	11	2	1	46.3	7.6	4.3	49.83	445	445;444;378;446;444;536;451	0	29.782	158920	11				140	24;146;202;244;253;287;315;352;403;444;509	True;False;False;False;False;False;True;False;False;False;False	24;147;203;245;254;288;316;354;405;446;512	26;188;189;260;322;333;380;418;419;420;495;569;570;638;639;737	71;72;73;74;479;480;481;482;483;484;485;683;684;811;812;813;814;815;816;817;818;819;879;880;881;882;883;1024;1025;1135;1136;1137;1138;1139;1140;1141;1357;1358;1597;1598;1599;1600;1601;1602;1603;1604;1605;1777;1778;1779;1780;2057;2058	72;481;683;818;881;1024;1138;1358;1605;1780;2057
P84098	P84098	1	1	1	60S ribosomal protein L19	RPL19		1	1	1	1	8.7	8.7	8.7	23.466	196	196	0	29.053	57604	3				144	515	True	518	746;747	2092;2093;2094	2092
Q9GZZ1;Q9GZZ1-2	Q9GZZ1	4;1	4;1	4;1	N-alpha-acetyltransferase 50	NAA50		2	4	4	4	32	32	32	19.398	169	169;81	0	28.057	245400	10				215	180;245;278;392	True;True;True;True	181;246;279;394	233;323;370;550	640;820;821;822;999;1000;1001;1527;1528;1529	640;820;1000;1527
P36578	P36578	2	2	2	60S ribosomal protein L4	RPL4		1	2	2	2	7.7	7.7	7.7	47.697	427	427	0	27.54	119690	4				88	154;524	True;True	155;527	202;759	536;2115;2116;2117	536;2116
P62917	P62917	2	2	2	60S ribosomal protein L8	RPL8		1	2	2	2	18.7	18.7	18.7	28.024	257	257	0	27.336	183050	3				134	34;40	True;True	35;41	40;57	112;113;159	113;159
P11940-2;Q13310-2;P11940;Q13310;Q13310-3	P11940-2;Q13310-2;P11940;Q13310;Q13310-3	1;1;1;1;1	1;1;1;1;1	1;1;1;1;1	Polyadenylate-binding protein 1;Polyadenylate-binding protein 4	PABPC1;PABPC4	;;;;	5	1	1	1	2.9	2.9	2.9	61.18	547	547;631;636;644;660	0	27.169	32865	2				56	26	True	26	28	79;80	79
P62241	P62241	1	1	1	40S ribosomal protein S8	RPS8		1	1	1	1	7.7	7.7	7.7	24.205	208	208	0	27.038	94574	4				117	9	True	9	9	19;20;21;22	21
P62304	P62304	2	2	2	Small nuclear ribonucleoprotein E	SNRPE		1	2	2	2	39.1	39.1	39.1	10.803	92	92	0	26.055	130160	4				123	178;503	True;True	179;506	231;731	634;635;2043;2044	635;2043
P32119;P32119-2	P32119	5;1	4;1	4;1	Peroxiredoxin-2	PRDX2		2	5	4	4	21.7	16.2	16.2	21.892	198	198;142	0	24.225	173400	6				83	44;82;83;220;373	True;True;True;True;False	45;83;84;221;375	61;105;106;291;522	175;259;260;749;750;751;752;1424	175;259;260;749;1424
Q07020-2;Q07020	Q07020-2;Q07020	1;1	1;1	1;1	60S ribosomal protein L18	RPL18	;	2	1	1	1	8.2	8.2	8.2	18.091	159	159;188	0	24.095	95180	3				154	201	True	202	259	680;681;682	681
P78371-2;P78371	P78371-2;P78371	3;3	3;3	3;3	T-complex protein 1 subunit beta	CCT2	;	2	3	3	3	14.8	14.8	14.8	52.717	488	488;535	0	23.829	142270	4				142	311;378;386	True;True;True	312;380;388	414;529;538	1131;1455;1456;1476	1131;1455;1476
P23396;P23396-2	P23396;P23396-2	2;2	2;2	2;2	40S ribosomal protein S3	RPS3	;	2	2	2	2	16	16	16	26.688	243	243;259	0	22.972	89490	7				74	133;134	True;True	134;135	172;173	412;413;414;415;416;417;418	413;417
P15531;P15531-2	P15531;P15531-2	17;17	2;2	2;2	Nucleoside diphosphate kinase A	NME1	;	2	17	2	2	94.1	25	25	17.149	152	152;177	0	22.569	22142000	12				60	73;86;120;121;122;139;150;151;152;290;330;431;432;501;502;532;533	False;True;False;False;False;False;False;False;False;False;True;False;False;False;False;False;False	74;87;121;122;123;140;151;152;153;291;331;433;434;504;505;535;536;537;538	94;95;109;110;150;151;152;153;154;155;156;157;158;159;178;179;180;181;194;195;196;197;198;199;200;383;453;454;609;610;611;612;613;614;615;616;617;618;619;620;717;718;719;720;721;722;723;724;725;726;727;728;729;730;769;770;771;772;773;774;775;776;777;778;779;780;781;782;783;784	239;240;241;242;267;268;269;348;349;350;351;352;353;354;355;356;357;358;359;360;361;362;363;364;365;366;367;368;369;370;371;372;373;374;375;376;377;378;379;380;381;382;383;384;385;386;432;433;434;435;436;437;438;439;440;441;442;443;444;445;446;447;448;449;450;451;452;453;454;455;456;457;458;459;460;461;462;463;464;465;466;495;496;497;498;499;500;501;502;503;504;505;506;507;508;509;510;511;512;513…	239;267;348;351;373;443;495;509;529;1034;1248;1718;1749;1987;2007;2143;2162	6;7		68;76
P62314	P62314	1	1	1	Small nuclear ribonucleoprotein Sm D1	SNRPD1		1	1	1	1	16.8	16.8	16.8	13.281	119	119	0	21.944	90380	2				124	525	True	528	760	2118;2119	2118
P34932;Q92598-2;Q92598-3;O95757;Q92598;Q92598-4	P34932	3;1;1;1;1;1	3;1;1;1;1;1	3;1;1;1;1;1	Heat shock 70 kDa protein 4	HSPA4		6	3	3	3	7.6	7.6	7.6	94.33	840	840;814;817;839;858;860	0	21.404	189200	5				85	114;138;491	True;True;True	115;139;494	142;177;702	333;428;429;430;431;1957	333;429;1957
Q8IYB1	Q8IYB1	3	3	3	Protein MB21D2	MB21D2		1	3	3	3	9.6	9.6	9.6	55.8	491	491	0	20.753	167850	7				187	4;231;407	True;True;True	4;232;409	4;303;574	6;7;8;771;1609;1610;1611	7;771;1610
P68431	P68431	1	1	1	Histone H3.1	HIST1H3A		1	1	1	1	23.5	23.5	23.5	15.404	136	136	0	20.275	236950	1				141	124	True	125	162	389	389
P62258-2;P62258	P62258-2;P62258	1;1	1;1	1;1	14-3-3 protein epsilon	YWHAE	;	2	1	1	1	12.4	12.4	12.4	26.504	233	233;255	0	19.14	64907	1				118	1	True	1	1	3	3
Q99878;Q96KK5;Q9BTM1;P20671;P0C0S8;Q9BTM1-2	Q99878;Q96KK5;Q9BTM1;P20671;P0C0S8;Q9BTM1-2	6;6;6;6;6;5	2;2;2;2;2;2	0;0;0;0;0;0	Histone H2A type 1-J;Histone H2A type 1-H;Histone H2A.J;Histone H2A type 1-D;Histone H2A type 1	HIST1H2AJ;HIST1H2AH;H2AFJ;HIST1H2AD;HIST1H2AG	;;;;;	6	6	2	0	65.6	25	0	13.936	128	128;128;129;130;130;151	0	18.97	74020	3				48	13;168;455;477;478;512	False;False;False;True;True;False	13;169;457;480;481;515	14;218;219;655;681;682;742;743	36;37;586;587;588;589;590;591;592;593;594;595;596;597;598;599;600;601;1822;1913;1914;1915;2081;2082;2083;2084;2085;2086;2087;2088;2089	37;596;1822;1913;1915;2082
P46776	P46776	2	2	2	60S ribosomal protein L27a	RPL27A		1	2	2	2	22.3	22.3	22.3	16.561	148	148	0	18.359	184750	4				95	342;435	True;True	344;437	482;629	1323;1324;1758;1759	1323;1759
P83731	P83731	3	3	3	60S ribosomal protein L24	RPL24		1	3	3	3	15.9	15.9	15.9	17.779	157	157	0	18.214	49514	12				143	17;428;476	True;True;True	17;430;479	18;605;680	46;47;48;49;50;51;52;53;54;55;1713;1911;1912	51;1713;1911
Q9Y285-2;Q9Y285	Q9Y285-2;Q9Y285	1;1	1;1	1;1	Phenylalanine--tRNA ligase alpha subunit	FARSA	;	2	1	1	1	2.9	2.9	2.9	54.157	477	477;508	0	17.493	25702	1				224	410	True	412	577	1616	1616
P23246-2;P23246	P23246-2;P23246	1;1	1;1	1;1	Splicing factor, proline- and glutamine-rich	SFPQ	;	2	1	1	1	3.4	3.4	3.4	72.262	669	669;707	0	17.491	157810	6				73	335	True	337	473;474	1302;1303;1304;1305;1306;1307	1304
P29692-3;P29692;P29692-2	P29692-3;P29692;P29692-2	2;2;2	2;2;2	2;2;2	Elongation factor 1-delta	EEF1D	;;	3	2	2	2	10.9	10.9	10.9	28.558	257	257;281;647	0	17.042	139680	5				79	162;176	True;True	163;177	212;229	552;553;554;555;631	554;631
P32969	P32969	2	2	2	60S ribosomal protein L9	RPL9		1	2	2	2	21.4	21.4	21.4	21.863	192	192	0	16.231	76580	2				84	422;440	True;True	424;442	598;634	1696;1773	1696;1773
P07910-4;P07910-2;P07910	P07910-4;P07910-2;P07910	1;1;1	1;1;1	1;1;1	Heterogeneous nuclear ribonucleoproteins C1/C2	HNRNPC	;;	3	1	1	1	4.4	4.4	4.4	27.821	250	250;293;306	0	16.116	52455	1				39	141	True	142	183	471	471
P27635	P27635	2	2	2	60S ribosomal protein L10	RPL10		1	2	2	2	21.5	21.5	21.5	24.604	214	214	0	16.077	240810	10				78	470;521	True;True	473;524	674;755;756	1895;1896;1897;1898;1899;1900;1901;2109;2110;2111	1900;2111
P62266	P62266	2	2	2	40S ribosomal protein S23	RPS23		1	2	2	2	19.6	19.6	19.6	15.807	143	143	0	16.017	120680	5				120	209;228	True;True	210;229	269;300	718;719;765;766;767	719;765
P23528	P23528	1	1	1	Cofilin-1	CFL1		1	1	1	1	16.9	16.9	16.9	18.502	166	166	0	15.91	318840	4				75	332	True	334	468;469	1293;1294;1295;1296	1293
P09496-5;P09496-2	P09496-5;P09496-2	1;1	1;1	1;1	Clathrin light chain A	CLTA	;	2	1	1	1	12.7	12.7	12.7	17.687	166	166;218	0	15.793	42629	3				44	0	True	0	0	0;1;2	0
P35268	P35268	1	1	1	60S ribosomal protein L22	RPL22		1	1	1	1	20.3	20.3	20.3	14.787	128	128	0	15.139	89239	6				87	131	True	132	170	403;404;405;406;407;408	405
P63104-2;P63104	P63104-2;P63104	2;2	2;2	2;2	14-3-3 protein zeta/delta	YWHAZ	;	2	2	2	2	28.2	28.2	28.2	19.333	170	170;245	0	14.983	185600	5				137	148;424	True;True	149;426	191;600;601	488;489;1699;1700;1701	489;1700
Q05639	Q05639	5	2	2	Elongation factor 1-alpha 2	EEF1A2		1	5	2	2	22.5	11.2	11.2	50.47	463	463	0	14.979	152960	3				152	84;185;338;400;471	False;False;False;True;True	85;186;340;402;474	107;238;477;478;563;675	261;262;648;1312;1313;1314;1585;1902;1903	262;648;1312;1585;1902
P18124	P18124	2	2	2	60S ribosomal protein L7	RPL7		1	2	2	2	13.3	13.3	13.3	29.225	248	248	0	14.887	214430	4				62	211;526	True;True	212;529	271;761;762	721;2120;2121;2122	721;2121
Q15046;Q15046-2	Q15046;Q15046-2	1;1	1;1	1;1	Lysine--tRNA ligase	KARS	;	2	1	1	1	5.4	5.4	5.4	68.047	597	597;625	0	14.735	241900	3				167	265	True	266	353;354	955;956;957	957
P07814	P07814	2	2	2	Bifunctional glutamate/proline--tRNA ligase;Glutamate--tRNA ligase;Proline--tRNA ligase	EPRS		1	2	2	2	3.3	3.3	3.3	170.59	1512	1512	0	13.982	60046	4				38	436;456	True;True	438;458	630;656	1760;1761;1762;1823	1762;1823
P39019	P39019	2	2	2	40S ribosomal protein S19	RPS19		1	2	2	2	16.6	16.6	16.6	16.06	145	145	0	13.727	170460	3				91	166;497	True;True	167;500	216;711	583;584;1969	584;1969
O60506-5;O60506-4;O60506-3;O60506-2;O60506;O43390-4;O43390-3;O43390;O43390-2	O60506-5;O60506-4;O60506-3;O60506-2;O60506;O43390-4;O43390-3;O43390;O43390-2	2;2;2;2;2;1;1;1;1	2;2;2;2;2;1;1;1;1	2;2;2;2;2;1;1;1;1	Heterogeneous nuclear ribonucleoprotein Q;Heterogeneous nuclear ribonucleoprotein R	SYNCRIP;HNRNPR	;;;;;;;;	9	2	2	2	4.6	4.6	4.6	46.328	410	410;527;562;588;623;535;595;633;636	0	13.446	52164	3				14	14;276	True;True	14;277	15;368	38;39;997	38;997
P55209-3;P55209-2;P55209	P55209-3;P55209-2;P55209	2;2;2	2;2;2	2;2;2	Nucleosome assembly protein 1-like 1	NAP1L1	;;	3	2	2	2	21.7	21.7	21.7	37.344	323	323;368;391	0	13.094	126380	4				107	127;463	True;True	128;466	166;666	394;395;1868;1869	394;1869
Q02543	Q02543	2	2	2	60S ribosomal protein L18a	RPL18A		1	2	2	2	13.1	13.1	13.1	20.762	176	176	0	12.579	38929	3				149	69;181	True;True	70;182	90;234	234;641;642	234;641
P52943;P52943-2	P52943;P52943-2	1;1	1;1	1;1	Cysteine-rich protein 2	CRIP2	;	2	1	1	1	15.4	15.4	15.4	22.492	208	208;282	0	11.843	68401	1				104	160	True	161	209	546	546
P62280	P62280	2	2	2	40S ribosomal protein S11	RPS11		1	2	2	2	10.8	10.8	10.8	18.431	158	158	0	11.809	53078	2				122	58;78	True;True	59;79	77;101	207;249	207;249
P62263	P62263	2	2	2	40S ribosomal protein S14	RPS14		1	2	2	2	24.5	24.5	24.5	16.273	151	151	0	11.783	125390	3				119	10;187	True;True	10;188	10;240;241	23;650;651	23;651
P14868;P14868-2	P14868;P14868-2	2;1	2;1	2;1	Aspartate--tRNA ligase, cytoplasmic	DARS	;	2	2	2	2	7	7	7	57.136	501	501;401	0	11.728	92811	4				59	384;527	True;True	386;530	536;763	1467;1468;1469;2123	1469;2123
P61313	P61313	1	1	1	60S ribosomal protein L15	RPL15		1	1	1	1	12.7	12.7	12.7	24.146	204	204	0	11.601	270570	2				113	496	True	499	709;710	1967;1968	1967
Q3ZCM7	Q3ZCM7	3	1	1	Tubulin beta-8 chain	TUBB8		1	3	1	1	12.6	7.2	7.2	49.775	444	444	0	11.59	89186	5				171	79;244;253	True;False;False	80;245;254	102;322;333	250;251;252;253;254;811;812;813;814;815;816;817;818;819;879;880;881;882;883	252;818;881
P62753	P62753	1	1	1	40S ribosomal protein S6	RPS6		1	1	1	1	8	8	8	28.68	249	249	0	11.327	159540	1				127	301	True	302	394	1068	1068
P30041	P30041	1	1	1	Peroxiredoxin-6	PRDX6		1	1	1	1	9.4	9.4	9.4	25.035	224	224	0	10.316	77419	2				80	358	True	360	501	1375;1376	1375
Q13151	Q13151	1	1	1	Heterogeneous nuclear ribonucleoprotein A0	HNRNPA0		1	1	1	1	10.8	10.8	10.8	30.84	305	305	0	9.9404	64187	1				156	53	True	54	71	200	200
Q99729-3;Q99729-2	Q99729-3;Q99729-2	1;1	1;1	1;1	Heterogeneous nuclear ribonucleoprotein A/B	HNRNPAB	;	2	1	1	1	12.3	12.3	12.3	30.588	285	285;332	0	9.8004	53409	1				209	183	True	184	236	646	646
P10599-2;P10599	P10599-2;P10599	1;1	1;1	1;1	Thioredoxin	TXN	;	2	1	1	1	32.9	32.9	32.9	9.4519	85	85;105	0	9.3806	84007	4				52	425	True	427	602	1702;1703;1704;1705	1703
O75367-2;O75367-3;O75367	O75367-2;O75367-3;O75367	1;1;1	1;1;1	1;1;1	Core histone macro-H2A.1	H2AFY	;;	3	1	1	1	7.9	7.9	7.9	39.183	369	369;371;372	0	9.2545	48461	1				18	188	True	189	242	652	652
P60866;P60866-2	P60866;P60866-2	1;1	1;1	1;1	40S ribosomal protein S20	RPS20	;	2	1	1	1	10.1	10.1	10.1	13.373	119	119;142	0	8.6902	123570	2				110	254	True	255	334;335	884;885	884
Q13642-1;Q13642-5;Q13642-4	Q13642-1;Q13642-5;Q13642-4	1;1;1	1;1;1	1;1;1	Four and a half LIM domains protein 1	FHL1	;;	3	1	1	1	5.4	5.4	5.4	31.895	280	280;296;309	0	8.6723	26539	4				160	135	True	136	174	419;420;421;422	420
Q15365	Q15365	1	1	1	Poly(rC)-binding protein 1	PCBP1		1	1	1	1	8.7	8.7	8.7	37.497	356	356	0	8.6311	114690	7				168	11	True	11	11;12	24;25;26;27;28;29;30	29
P63208-2;P63208	P63208-2;P63208	1;1	1;1	1;1	S-phase kinase-associated protein 1	SKP1	;	2	1	1	1	18.1	18.1	18.1	18.063	160	160;163	0	8.5804	52403	1				138	452	True	454	651	1807	1807
P46783	P46783	1	1	1	40S ribosomal protein S10	RPS10		1	1	1	1	5.5	5.5	5.5	18.898	165	165	0	8.4116	94191	3				98	175	True	176	228	628;629;630	629
Q12904;Q12904-2	Q12904;Q12904-2	1;1	1;1	1;1	Aminoacyl tRNA synthase complex-interacting multifunctional protein 1;Endothelial monocyte-activating polypeptide 2	AIMP1	;	2	1	1	1	5.8	5.8	5.8	34.352	312	312;336	0	8.2988	88215	3				155	466	True	469	670	1878;1879;1880	1880
P09874	P09874	1	1	1	Poly [ADP-ribose] polymerase 1	PARP1		1	1	1	1	2.9	2.9	2.9	113.08	1014	1014	0	8.0143	83313	2				46	411	True	413	578;579	1617;1618;1619	1617
P46778	P46778	1	1	1	60S ribosomal protein L21	RPL21		1	1	1	1	11.2	11.2	11.2	18.565	160	160	0	7.9794	90086	4				96	454	True	456	654	1818;1819;1820;1821	1819
P54136-2;P54136	P54136-2;P54136	1;1	1;1	1;1	Arginine--tRNA ligase, cytoplasmic	RARS	;	2	1	1	1	4.3	4.3	4.3	67.14	588	588;660	0	7.949	38440	1				105	66	True	67	87	227	227
P61978-3;P61978;P61978-2	P61978-3;P61978;P61978-2	1;1;1	1;1;1	1;1;1	Heterogeneous nuclear ribonucleoprotein K	HNRNPK	;;	3	1	1	1	3.9	3.9	3.9	48.562	440	440;463;464	0	7.7139	302440	3				115	200	True	201	257;258	677;678;679	679
P40939-2;P40939	P40939-2;P40939	1;1	1;1	1;1	Trifunctional enzyme subunit alpha, mitochondrial;Long-chain enoyl-CoA hydratase;Long chain 3-hydroxyacyl-CoA dehydrogenase	HADHA	;	2	1	1	1	5.4	5.4	5.4	28.366	260	260;763	0	7.7125	17601	1				93	439	True	441	633	1772	1772
P09661	P09661	1	1	1	U2 small nuclear ribonucleoprotein A	SNRPA1		1	1	1	1	11	11	11	28.415	255	255	0	7.6804	45364	2				45	163	True	164	213	556;557	557
P42766	P42766	1	1	1	60S ribosomal protein L35	RPL35		1	1	1	1	11.4	11.4	11.4	14.551	123	123	0	7.6001	25980	14				94	498	True	501	712;713;714	1970;1971;1972;1973;1974;1975;1976;1977;1978;1979;1980;1981;1982;1983	1977
P62269	P62269	1	1	1	40S ribosomal protein S18	RPS18		1	1	1	1	7.2	7.2	7.2	17.718	152	152	0	7.2816	89186	3				121	388	True	390	541	1479;1480;1481	1479
P16401;Q02539	P16401;Q02539	2;1	1;0	1;0	Histone H1.5;Histone H1.1	HIST1H1B;HIST1H1A	;	2	2	1	1	11.1	5.8	5.8	22.58	226	226;215	0	7.272	39168	10				61	215;412	True;False	216;414	277;278;279;280;281;282;283;284;285;286;580	733;734;735;736;737;738;739;740;741;742;1620	735;1620
Q99714-2;Q99714	Q99714-2;Q99714	1;1	1;1	1;1	3-hydroxyacyl-CoA dehydrogenase type-2	HSD17B10	;	2	1	1	1	12.7	12.7	12.7	25.984	252	252;261	0	7.2402	67122	1				208	252	True	253	332	878	878
P52597	P52597	1	1	1	Heterogeneous nuclear ribonucleoprotein F;Heterogeneous nuclear ribonucleoprotein F, N-terminally processed	HNRNPF		1	1	1	1	7.7	7.7	7.7	45.671	415	415	0	7.2167	76239	2				102	316	True	317	421	1142;1143	1142
Q96SZ5	Q96SZ5	1	1	1	2-aminoethanethiol dioxygenase	ADO		1	1	1	1	5.9	5.9	5.9	29.751	270	270	0	7.1713	48396	1				205	409	True	411	576	1615	1615
P04792	P04792	1	1	1	Heat shock protein beta-1	HSPB1		1	1	1	1	8.3	8.3	8.3	22.782	205	205	0	7.1674	60925	3				31	243	True	244	321	808;809;810	809
Q9Y265-2;Q9Y265	Q9Y265-2;Q9Y265	1;1	1;1	1;1	RuvB-like 1	RUVBL1	;	2	1	1	1	3.4	3.4	3.4	42.126	386	386;456	0	7.0999	0	0				223	225	True	226	296	757	757		16;59;60		2;11;12
P60981-2;P60981	P60981-2;P60981	1;1	1;1	1;1	Destrin	DSTN	;	2	1	1	1	11.5	11.5	11.5	16.62	148	148;165	0	7.0661	24130	2				111	219	True	220	290	747;748	747
O43324-2;O43324	O43324-2;O43324	1;1	1;1	1;1	Eukaryotic translation elongation factor 1 epsilon-1	EEF1E1	;	2	1	1	1	18	18	18	15.548	139	139;174	0	6.9109	53150	3				10	372	True	374	521	1421;1422;1423	1422
P08238	P08238	1	1	1	Heat shock protein HSP 90-beta	HSP90AB1		1	1	1	1	2.9	2.9	2.9	83.263	724	724	0	6.7899	45276	2				40	298	True	299	391	1057;1058	1057
Q14244-3;Q14244-2;Q14244-6;Q14244-4;Q14244;Q14244-7	Q14244-3;Q14244-2;Q14244-6;Q14244-4;Q14244;Q14244-7	1;1;1;1;1;1	1;1;1;1;1;1	1;1;1;1;1;1	Ensconsin	MAP7	;;;;;	6	1	1	1	4.6	4.6	4.6	72.413	655	655;712;734;734;749;771	0	6.7493	0	0				166	234	True	235	311	780	780		56;71		38;54
O43837-3;O43837-2;O43837	O43837-3;O43837-2;O43837	1;1;1	1;1;1	1;1;1	Isocitrate dehydrogenase [NAD] subunit beta, mitochondrial	IDH3B	;;	3	1	1	1	7.3	7.3	7.3	25.555	233	233;383;385	0	6.7354	19330	1				12	328	True	329	451	1238	1238
Q96AG4	Q96AG4	1	1	1	Leucine-rich repeat-containing protein 59	LRRC59		1	1	1	1	4.9	4.9	4.9	34.93	307	307	0	6.6651	38783	1				198	522	True	525	757	2112	2112
Q9BYW2	Q9BYW2	1	1	1	Histone-lysine N-methyltransferase SETD2	SETD2		1	1	1	1	0.6	0.6	0.6	287.59	2564	2564	0	6.6636	0	0				213	266	True	267	355;356	958;959	958		39;57;88		2020;2023;2024
O95503	O95503	1	1	1	Chromobox protein homolog 6	CBX6		1	1	1	1	3.2	3.2	3.2	43.898	412	412	0	6.6468	0	0				23	393	True	395	551	1530	1530		55;63		173;179
Q9Y6I9	Q9Y6I9	1	1	1	Testis-expressed sequence 264 protein	TEX264		1	1	1	1	7.7	7.7	7.7	34.188	313	313	0	6.585	144900	3				225	49	True	50	66	185;186;187	186
O14578-3;O14578;O14578-4	O14578-3;O14578;O14578-4	1;1;1	1;1;1	1;1;1	Citron Rho-interacting kinase	CIT	;;	3	1	1	1	0.8	0.8	0.8	177.03	1544	1544;2027;2069	0	6.5775	0	0				8	93	True	94	118	282	282	2	61	1502	1506
P52815	P52815	1	1	1	39S ribosomal protein L12, mitochondrial	MRPL12		1	1	1	1	6.1	6.1	6.1	21.348	198	198	0	6.5687	56424	1				103	357	True	359	500	1374	1374
P54652	P54652	8	1	1	Heat shock-related 70 kDa protein 2	HSPA2		1	8	1	1	17.4	2.2	2.2	70.02	639	639	0	6.5492	31292	1				106	36;113;193;269;270;356;430;460	False;False;False;False;False;False;True;False	37;114;194;270;271;358;432;462	43;44;140;141;249;359;360;361;499;608;660	116;117;118;119;325;326;327;328;329;330;331;332;661;967;968;969;970;971;972;973;974;975;976;977;978;1373;1716;1829	119;329;661;970;976;1373;1716;1829
Q86YS7-2;Q86YS7-3;Q86YS7-4;Q86YS7-5	Q86YS7-2;Q86YS7-3;Q86YS7-4;Q86YS7-5	1;1;1;1	1;1;1;1	1;1;1;1	C2 domain-containing protein 5	C2CD5	;;;	4	1	1	1	1.2	1.2	1.2	114.99	1042	1042;1051;1053;1054	0	6.5182	0	0				184	390	True	392	548	1519;1520;1521;1522;1523;1524;1525	1519	14	5;73	888	881;883
Q05195-2;Q05195	Q05195-2;Q05195	1;1	1;1	1;1	Max dimerization protein 1	MXD1	;	2	1	1	1	6.2	6.2	6.2	24.027	211	211;221	0	6.5053	0	0				151	262	True	263	348;349;350	943;944;945;946	944		3;4		79;80
Q8N2C7-6;Q8N2C7-5;Q8N2C7-2;Q8N2C7-4;Q8N2C7-7;Q8N2C7	Q8N2C7-6;Q8N2C7-5;Q8N2C7-2;Q8N2C7-4;Q8N2C7-7;Q8N2C7	1;1;1;1;1;1	1;1;1;1;1;1	1;1;1;1;1;1	Protein unc-80 homolog	UNC80	;;;;;	6	1	1	1	2.4	2.4	2.4	52.132	466	466;685;2603;3020;3234;3258	0	6.4519	0	0				188	391	True	393	549	1526	1526	15	78	38	34
Q9C005	Q9C005	1	1	1	Protein dpy-30 homolog	DPY30		1	1	1	1	16.2	16.2	16.2	11.25	99	99	0	6.4437	40566	1				214	103	True	104	129	310	310
Q9NVR0	Q9NVR0	1	1	1	Kelch-like protein 11	KLHL11		1	1	1	1	1.7	1.7	1.7	80.147	708	708	0	6.4299	0	0				219	224	True	225	295	756	756		53;58		444;452
P55344-2	P55344-2	1	1	1	Lens fiber membrane intrinsic protein	LIM2		1	1	1	1	4.7	4.7	4.7	24.188	215	215	0	6.4295	0	0				108	523	True	526	758	2113;2114	2114		13;68;69		88;89;91
P62847-2;P62847-3;P62847;P62847-4	P62847-2;P62847-3;P62847;P62847-4	1;1;1;1	1;1;1;1	1;1;1;1	40S ribosomal protein S24	RPS24	;;;	4	1	1	1	9.2	9.2	9.2	15.069	130	130;132;133;289	0	6.3979	25267	2				131	457	True	459	657	1824;1825	1824
P62979	P62979	1	1	1	Ubiquitin-40S ribosomal protein S27a;Ubiquitin;40S ribosomal protein S27a	RPS27A		1	1	1	1	8.3	8.3	8.3	17.965	156	156	0	6.3818	30702	4				136	50	True	51	67	188;189;190;191	190
P0C7X3	P0C7X3	1	1	1	Putative cyclin-Y-like protein 3	CCNYL3		1	1	1	1	3.5	3.5	3.5	39.078	344	344	0	6.3793	0	0				49	229	True	230	301	768	768		0;12		124;129
Q96BX8	Q96BX8	1	1	1	MOB kinase activator 3A	MOB3A		1	1	1	1	6.5	6.5	6.5	25.464	217	217	0	6.3761	0	0				199	317	True	318	422	1144	1144	17	6	1	2
P18848	P18848	1	1	1	Cyclic AMP-dependent transcription factor ATF-4	ATF4		1	1	1	1	4.6	4.6	4.6	38.589	351	351	0	6.3504	0	0				64	88	True	89	112	271	271		24;65		333;342
P05386	P05386	1	1	1	60S acidic ribosomal protein P1	RPLP1		1	1	1	1	14	14	14	11.514	114	114	0	6.3376	315770	0				32	2	True	2	2	4	4
P50991-2;P50991	P50991-2;P50991	1;1	1;1	1;1	T-complex protein 1 subunit delta	CCT4	;	2	1	1	1	2.6	2.6	2.6	54.719	509	509;539	0	6.3089	25496	1				100	485	True	488	693	1930	1930
Q9BVH7	Q9BVH7	1	1	1	Alpha-N-acetylgalactosaminide alpha-2,6-sialyltransferase 5	ST6GALNAC5		1	1	1	1	3	3	3	38.442	336	336	0	6.2945	0	0				211	260	True	261	346	941	941	18	14	203	205
Q13283	Q13283	1	1	1	Ras GTPase-activating protein-binding protein 1	G3BP1		1	1	1	1	4.9	4.9	4.9	52.164	466	466	0	6.2753	60657	2				158	204	True	205	262	686;687	686
Q96DT5	Q96DT5	1	1	1	Dynein heavy chain 11, axonemal	DNAH11		1	1	1	1	0.4	0.4	0.4	520.36	4516	4516	0	6.2694	17446	1				201	506	True	509	734	2052	2052
P09211	P09211	1	1	1	Glutathione S-transferase P	GSTP1		1	1	1	1	5.2	5.2	5.2	23.356	210	210	0	6.2442	28796	1				43	360	True	362	503	1380	1380
Q14011;Q14011-2	Q14011;Q14011-2	1;1	1;1	1;1	Cold-inducible RNA-binding protein	CIRBP	;	2	1	1	1	13.4	13.4	13.4	18.648	172	172;263	0	6.242	34431	1				163	144	True	145	186	474	474
P14174	P14174	1	1	1	Macrophage migration inhibitory factor	MIF		1	1	1	1	9.6	9.6	9.6	12.476	115	115	0	6.2385	22181	3				57	359	True	361	502	1377;1378;1379	1378
P61353	P61353	1	1	1	60S ribosomal protein L27	RPL27		1	1	1	1	8.1	8.1	8.1	15.798	136	136	0	6.2072	30533	3				114	517	True	520	750	2100;2101;2102	2101
Q99996-5;Q99996-3;Q99996-2;Q99996;Q99996-6	Q99996-5;Q99996-3;Q99996-2;Q99996;Q99996-6	1;1;1;1;1	1;1;1;1;1	1;1;1;1;1	A-kinase anchor protein 9	AKAP9	;;;;	5	1	1	1	0.6	0.6	0.6	447.75	3857	3857;3899;3907;3911;3929	0	6.2003	0	0				210	508	True	511	736	2054;2055;2056	2055		10		2047
O00232-2;O00232	O00232-2;O00232	1;1	1;1	1;1	26S proteasome non-ATPase regulatory subunit 12	PSMD12	;	2	1	1	1	6	6	6	50.578	436	436;456	0	6.1757	0	0				7	8	True	8	8	18	18		54		15
Q9H792	Q9H792	1	1	1	Pseudopodium-enriched atypical kinase 1	PEAK1		1	1	1	1	1.3	1.3	1.3	193.1	1746	1746	0.0058824	6.1434	0	0				216	221	True	222	292	753	753		11;15		1230;1239
Q15942-2;Q15942	Q15942-2;Q15942	1;1	1;1	1;1	Zyxin	ZYX	;	2	1	1	1	7.7	7.7	7.7	45.075	415	415;572	0.005848	6.1261	133510	1				169	415	True	417	583	1623	1623
P00390-5;P00390-4;P00390-2;P00390-3;P00390	P00390-5;P00390-4;P00390-2;P00390-3;P00390	1;1;1;1;1	1;1;1;1;1	1;1;1;1;1	Glutathione reductase, mitochondrial	GSR	;;;;	5	1	1	1	2.7	2.7	2.7	47.267	440	440;469;479;493;522	0.005814	6.1237	11949	1				25	22	True	22	24	68	68
Q8TDH9-2;Q8TDH9-3;Q8TDH9	Q8TDH9-2;Q8TDH9-3;Q8TDH9	1;1;1	1;1;1	1;1;1	Biogenesis of lysosome-related organelles complex 1 subunit 5	BLOC1S5	;;	3	1	1	1	8.2	8.2	8.2	12.305	110	110;123;187	0.0057803	6.1139	0	0				194	100	True	101	126	305	305		81		74
Q96R72	Q96R72	1	1	1	Olfactory receptor 4K3	OR4K3		1	1	1	1	3.5	3.5	3.5	35.408	315	315	0.0057471	6.1078	0	0				204	232	True	233	304;305;306;307;308;309	772;773;774;775;776;777;778	774		7;8;9;51;86		302;303;304;308;309
P01617;P01614;P06309;P06310	P01617;P01614;P06309;P06310	1;1;1;1	1;1;1;1	1;1;1;1	Ig kappa chain V-II region TEW;Ig kappa chain V-II region Cum;Ig kappa chain V-II region GM607;Ig kappa chain V-II region RPMI 6410	IGKV2D	;;;	4	1	1	1	11.5	11.5	11.5	12.059	113	113;115;117;133	0.0057143	6.0949	10876	3				27	128	True	129	167	396;397;398	396
O75179-6;O75179-7;O75179-2;O75179	O75179-6;O75179-7;O75179-2;O75179	1;1;1;1	1;1;1;1	1;1;1;1	Ankyrin repeat domain-containing protein 17	ANKRD17	;;;	4	1	1	1	0.7	0.7	0.7	246.75	2352	2352;2490;2602;2603	1	-2	0	0	+			17	210	True	211	270	720	720		44		1147
Q96P48-2;Q96P48-1	Q96P48-2;Q96P48-1	1;1	1;1	1;1	Arf-GAP with Rho-GAP domain, ANK repeat and PH domain-containing protein 1	ARAP1	;	2	1	1	1	1.3	1.3	1.3	135.06	1199	1199;1210	1	-2	0	0	+			203	321	True	322	428	1156	1156		85		7
Q9P2F6-4;Q9P2F6-2;Q9P2F6-3;Q9P2F6	Q9P2F6-4;Q9P2F6-2;Q9P2F6-3;Q9P2F6	1;1;1;1	1;1;1;1	1;1;1;1	Rho GTPase-activating protein 20	ARHGAP20	;;;	4	1	1	1	1.2	1.2	1.2	128.96	1155	1155;1165;1168;1191	1	-2	0	0	+			220	288	True	289	381	1026	1026		40		823
Q68CP9-3;Q68CP9	Q68CP9-3;Q68CP9	1;1	1;1	1;1	AT-rich interactive domain-containing protein 2	ARID2	;	2	1	1	1	1.4	1.4	1.4	191.42	1783	1783;1835	1	-2	0	0	+			178	137	True	138	176	427	427	12		1288
P18846-2;P18846	P18846-2;P18846	1;1	1;1	1;1	Cyclic AMP-dependent transcription factor ATF-1	ATF1	;	2	1	1	1	11.8	11.8	11.8	15.295	136	136;271	1	-2	0	0	+			63	443	True	445	637	1776	1776		23		131
P18859;P18859-2	P18859;P18859-2	1;1	1;1	1;1	ATP synthase-coupling factor 6, mitochondrial	ATP5J	;	2	1	1	1	11.1	11.1	11.1	12.587	108	108;116	1	-2	0	0	+			65	250	True	251	330	875	875		25;66		48;50
P22004	P22004	1	1	1	Bone morphogenetic protein 6	BMP6		1	1	1	1	3.3	3.3	3.3	57.225	513	513	1	-2	0	0	+			69	99	True	100	125	300;301;302;303;304	304		45		91
Q9NQ32	Q9NQ32	1	1	1	Uncharacterized protein C11orf16	C11orf16		1	1	1	1	4.7	4.7	4.7	51.609	467	467	1	-2	0	0	+			218	96	True	97	122	289	289	19		438
Q8N726-2	Q8N726-2	1	1	1	Tumor suppressor ARF	CDKN2A		1	1	1	1	17.6	17.6	17.6	8.7308	85	85	1	-2	0	0	+			190	274	True	275	366	994	994		79		4
O14646-2;O14646	O14646-2;O14646	1;1	1;1	1;1	Chromodomain-helicase-DNA-binding protein 1	CHD1	;	2	1	1	1	0.7	0.7	0.7	196.59	1709	1709;1710	1	-2	0	0	+			9	261	True	262	347	942	942		42		1536
Q7LBR1	Q7LBR1	1	1	1	Charged multivesicular body protein 1b	CHMP1B		1	1	1	1	5.5	5.5	5.5	22.109	199	199	1	-2	0	1	+			183	414	True	416	582	1622	1622	13		4
Q01459	Q01459	1	1	1	Di-N-acetylchitobiase	CTBS		1	1	1	1	2.3	2.3	2.3	43.759	385	385	1	-2	0	0	+			148	387	True	389	539;540	1477;1478	1477		27		291
Q8WZ74	Q8WZ74	1	1	1	Cortactin-binding protein 2	CTTNBP2		1	1	1	1	0.5	0.5	0.5	181.05	1663	1663	1	-2	0	0	+			197	237	True	238	314	783	783		84		1464
Q6ZSU1	Q6ZSU1	1	1	1	Putative inactive cytochrome P450 2G1	CYP2G1P		1	1	1	1	15.1	15.1	15.1	16.683	146	146	1	-2	0	0	+			179	164	True	165	214	558	558		33		35
Q99489;Q99489-3	Q99489;Q99489-3	1;1	1;1	1;1	D-aspartate oxidase	DDO	;	2	1	1	1	3.5	3.5	3.5	37.534	341	341;369	1	-2	0	0	+			206	197	True	198	254	673	673		87		164
P43268-3;O95238-2;O95238;P50549-4;P50549-5;P50549-6;P43268-2;P50549-3;P50549-2;P50549;P43268;P41161;P41161-2	P43268-3;O95238-2;O95238;P50549-4;P50549-5;P50549-6;P43268-2;P50549-3;P50549-2;P50549;P43268;P41161;P41161-2	1;1;1;1;1;1;1;1;1;1;1;1;1	1;1;1;1;1;1;1;1;1;1;1;1;1	1;1;1;1;1;1;1;1;1;1;1;1;1	ETS translocation variant 4;SAM pointed domain-containing Ets transcription factor;ETS translocation variant 1;ETS translocation variant 5	ETV4;SPDEF;ETV1;ETV5	;;;;;;;;;;;;	13	1	1	1	5.8	5.8	5.8	23.421	207	207;319;335;374;419;437;445;454;459;477;484;510;552	1	-2	0	0	+			22	348	True	350	489	1335	1335		21		115
Q9UJT9-2;Q9UJT9	Q9UJT9-2;Q9UJT9	1;1	1;1	1;1	F-box/LRR-repeat protein 7	FBXL7	;	2	1	1	1	2.5	2.5	2.5	49.843	444	444;491	1	-2	0	0	+			221	286	True	287	379	1023	1023		91		55
Q5H8C1	Q5H8C1	1	1	1	FRAS1-related extracellular matrix protein 1	FREM1		1	1	1	1	0.8	0.8	0.8	244.15	2179	2179	1	-2	0	0	+			175	167	True	168	217	585	585		46		1258
Q96K78	Q96K78	1	1	1	Probable G-protein coupled receptor 128	GPR128		1	1	1	1	2	2	2	88.907	797	797	1	-2	0	0	+			202	324	True	325	447	1224	1224		38		760
P01584	P01584	1	1	1	Interleukin-1 beta	IL1B		1	1	1	1	3.7	3.7	3.7	30.748	269	269	1	-2	0	0	+			26	233	True	234	310	779	779	5	64	211	214
Q53QV2	Q53QV2	1	1	1	Protein LBH	LBH		1	1	1	1	21	21	21	12.217	105	105	1	-2	0	0	+			173	217	True	218	288	744	744		72		53
Q8IVV2	Q8IVV2	1	1	1	Lipoxygenase homology domain-containing protein 1	LOXHD1		1	1	1	1	0.6	0.6	0.6	221.94	1947	1947	1	-2	0	0	+			185	380	True	382	531;532	1458;1459	1458		74		140
Q8NEH6	Q8NEH6	1	1	1	Meiosis-specific nuclear structural protein 1	MNS1		1	1	1	1	4	4	4	60.571	495	495	1	-2	0	0	+			192	369	True	371	516	1410	1410	16	80	215	221
Q49AM1	Q49AM1	1	1	1	Transcription termination factor 2, mitochondrial	MTERF2		1	1	1	1	2.3	2.3	2.3	44.413	385	385	1	-2	0	0	+			172	280	True	281	372	1008	1008		29		342
Q9UM54-5;Q9UM54-2;Q9UM54-6;Q9UM54-4;Q9UM54-1;Q9UM54	Q9UM54-5;Q9UM54-2;Q9UM54-6;Q9UM54-4;Q9UM54-1;Q9UM54	1;1;1;1;1;1	1;1;1;1;1;1	1;1;1;1;1;1	Unconventional myosin-VI	MYO6	;;;;;	6	1	1	1	0.9	0.9	0.9	145.04	1253	1253;1262;1285;1285;1285;1294	1	-2	91920	1	+			222	314	True	315	417	1134	1134	20		826
Q13402-5;Q13402-8;Q13402-2;Q13402-7;Q13402-6;Q13402	Q13402-5;Q13402-8;Q13402-2;Q13402-7;Q13402-6;Q13402	1;1;1;1;1;1	1;1;1;1;1;1	1;1;1;1;1;1	Unconventional myosin-VIIa	MYO7A	;;;;;	6	1	1	1	0.5	0.5	0.5	240.64	2092	2092;2166;2175;2177;2185;2215	1	-2	0	0	+			159	368	True	370	515	1409	1409		70		1573
O43776-2;O43776	O43776-2;O43776	1;1	1;1	1;1	Asparagine--tRNA ligase, cytoplasmic	NARS	;	2	1	1	1	11.5	11.5	11.5	20.033	174	174;548	1	-2	0	0	+			11	326	True	327	449	1229	1229		17		123
P20929-4;P20929;P20929-3;P20929-2	P20929-4;P20929;P20929-3;P20929-2	1;1;1;1	1;1;1;1	1;1;1;1	Nebulin	NEB	;;;	4	1	1	1	0.2	0.2	0.2	772.92	6669	6669;6669;8525;8525	1	-2	0	0	+			67	336	True	338	475	1308	1308		26		4704
Q8NGD3	Q8NGD3	1	1	1	Olfactory receptor 4K5	OR4K5		1	1	1	1	3.1	3.1	3.1	36.258	323	323	1	-2	0	0	+			193	230	True	231	302	769;770	770		37;48		304;305
O95602	O95602	1	1	1	DNA-directed RNA polymerase I subunit RPA1	POLR1A		1	1	1	1	0.6	0.6	0.6	194.81	1720	1720	1	-2	0	0	+			24	87	True	88	111	270	270	4		1253
Q70Z35-3;Q70Z35-4;Q70Z35-2;Q70Z35	Q70Z35-3;Q70Z35-4;Q70Z35-2;Q70Z35	1;1;1;1	1;1;1;1	1;1;1;1	Phosphatidylinositol 3,4,5-trisphosphate-dependent Rac exchanger 2 protein	PREX2	;;;	4	1	1	1	0.8	0.8	0.8	112.09	979	979;984;1504;1606	1	-2	0	0	+			180	77	True	78	100	248	248		34		507
O75127	O75127	1	1	1	Pentatricopeptide repeat-containing protein 1, mitochondrial	PTCD1		1	1	1	1	2.3	2.3	2.3	78.855	700	700	1	-2	0	0	+			16	483	True	486	691	1928	1928		18;19		188;196
Q8WUK0-3	Q8WUK0-3	1	1	1	Phosphatidylglycerophosphatase and protein-tyrosine phosphatase 1	PTPMT1		1	1	1	1	19.9	19.9	19.9	16.459	151	151	1	-2	0	0	+			195	421	True	423	597	1695	1695		82;83		99;101
Q5R372-2;Q5R372-4;Q5R372;Q5R372-3	Q5R372-2;Q5R372-4;Q5R372;Q5R372-3	1;1;1;1	1;1;1;1	1;1;1;1	Rab GTPase-activating protein 1-like	RABGAP1L	;;;	4	1	1	1	1.3	1.3	1.3	68.003	605	605;800;815;827	1	-2	0	0	+			176	68	True	69	89	231;232;233	231		31		265
Q96D71-2;Q96D71-4;Q96D71-3;Q96D71	Q96D71-2;Q96D71-4;Q96D71-3;Q96D71	1;1;1;1	1;1;1;1	1;1;1;1	RalBP1-associated Eps domain-containing protein 1	REPS1	;;;	4	1	1	1	1.3	1.3	1.3	76.837	705	705;769;795;796	1	-2	0	0	+			200	192	True	193	247;248	659;660	659		50		437
O75446	O75446	1	1	1	Histone deacetylase complex subunit SAP30	SAP30		1	1	1	1	8.2	8.2	8.2	23.306	220	220	1	-2	0	0	+			19	406	True	408	573	1608	1608		20		202
Q9H7N4	Q9H7N4	1	1	1	Splicing factor, arginine/serine-rich 19	SCAF1		1	1	1	1	1	1	1	139.27	1312	1312	1	-2	0	0	+			217	235	True	236	312	781	781		89;90		571;572
P51172;P51172-2	P51172;P51172-2	1;1	1;1	1;1	Amiloride-sensitive sodium channel subunit delta	SCNN1D	;	2	1	1	1	1.9	1.9	1.9	70.214	638	638;704	1	-2	0	0	+			101	282	True	283	375	1017	1017		67		202
Q8NEF9	Q8NEF9	1	1	1	Serum response factor-binding protein 1	SRFBP1		1	1	1	1	3.7	3.7	3.7	48.633	429	429	1	-2	0	0	+			191	303	True	304	396	1072;1073;1074	1074		47		193
Q9BXP5-5;Q9BXP5-4;Q9BXP5-2;Q9BXP5-3;Q9BXP5	Q9BXP5-5;Q9BXP5-4;Q9BXP5-2;Q9BXP5-3;Q9BXP5	1;1;1;1;1	1;1;1;1;1	1;1;1;1;1	Serrate RNA effector molecule homolog	SRRT	;;;;	5	1	1	1	1.8	1.8	1.8	96.221	839	839;871;872;875;876	1	-2	0	0	+			212	223	True	224	294	755	755		52		694
O94804	O94804	1	1	1	Serine/threonine-protein kinase 10	STK10		1	1	1	1	1.1	1.1	1.1	112.13	968	968	1	-2	0	0	+			21	375	True	377	524	1427	1427		62		855
Q8IX01-4;Q8IX01-3;Q8IX01	Q8IX01-4;Q8IX01-3;Q8IX01	1;1;1	1;1;1	1;1;1	SURP and G-patch domain-containing protein 2	SUGP2	;;	3	1	1	1	1.8	1.8	1.8	115.18	1030	1030;1040;1082	1	-2	0	0	+			186	37	True	38	45	120	120		75;76;77		694;695;709
Q7KZ85-2;Q7KZ85	Q7KZ85-2;Q7KZ85	1;1	1;1	1;1	Transcription elongation factor SPT6	SUPT6H	;	2	1	1	1	1.5	1.5	1.5	61.3	545	545;1726	1	-2	0	0	+			182	383	True	385	535	1466	1466		35		144
P21675-10;P21675-11;P21675-8;P21675-6;P21675-7;P21675-3;P21675-5;P21675-9;P21675;P21675-2;P21675-12;P21675-4	P21675-10;P21675-11;P21675-8;P21675-6;P21675-7;P21675-3;P21675-5;P21675-9;P21675;P21675-2;P21675-12;P21675-4	1;1;1;1;1;1;1;1;1;1;1;1	1;1;1;1;1;1;1;1;1;1;1;1	1;1;1;1;1;1;1;1;1;1;1;1	Transcription initiation factor TFIID subunit 1	TAF1	;;;;;;;;;;;	12	1	1	1	1.6	1.6	1.6	174.43	1528	1528;1540;1592;1801;1803;1832;1835;1837;1872;1893;1895;1906	1	-2	528600	1	+			68	519	True	522	752	2105	2105	8		1032
A2RTX5-2;A2RTX5	A2RTX5-2;A2RTX5	1;1	1;1	1;1	Probable threonine--tRNA ligase 2, cytoplasmic	TARSL2	;	2	1	1	1	2.3	2.3	2.3	81.56	707	707;802	1	-2	0	0	+			0	236	True	237	313	782	782		41		574
Q8N4U5-2;Q8N4U5	Q8N4U5-2;Q8N4U5	1;1	1;1	1;1	T-complex protein 11-like protein 2	TCP11L2	;	2	1	1	1	3.4	3.4	3.4	29.869	266	266;519	1	-2	0	0	+			189	379	True	381	530	1457	1457		36		244
Q14188-7;Q14186-2;Q14188-6;Q14188-2;Q14188-3;Q14188-4;Q14188-5;Q14186;Q14188-8;Q14188	Q14188-7;Q14186-2;Q14188-6;Q14188-2;Q14188-3;Q14188-4;Q14188-5;Q14186;Q14188-8;Q14188	1;1;1;1;1;1;1;1;1;1	1;1;1;1;1;1;1;1;1;1	1;1;1;1;1;1;1;1;1;1	Transcription factor Dp-2;Transcription factor Dp-1	TFDP2;TFDP1	;;;;;;;;;	10	1	1	1	5.8	5.8	5.8	34.685	310	310;311;349;369;370;385;386;410;418;446	1	-2	0	0	+			164	516	True	519	748;749	2095;2096;2097;2098;2099	2095	10;11	28	56;58	49
Q8WUY1	Q8WUY1	1	1	1	Protein THEM6	THEM6		1	1	1	1	4.8	4.8	4.8	23.865	208	208	1	-2	0	0	+			196	370	True	372	517	1411	1411		49		154
Q5BJD5	Q5BJD5	1	1	1	Transmembrane protein 41B	TMEM41B		1	1	1	1	5.2	5.2	5.2	32.513	291	291	1	-2	0	0	+			174	530	True	533	766	2127	2127		30		178
O60315-2;O60315	O60315-2;O60315	1;1	1;1	1;1	Zinc finger E-box-binding homeobox 2	ZEB2	;	2	1	1	1	1.2	1.2	1.2	133.81	1190	1190;1214	1	-2	0	0	+			13	91	True	92	116	279	279		43		1076
Q5VZL5-3;Q5VZL5-2;Q5VZL5-4;Q5VZL5	Q5VZL5-3;Q5VZL5-2;Q5VZL5-4;Q5VZL5	1;1;1;1	1;1;1;1	1;1;1;1	Zinc finger MYM-type protein 4	ZMYM4	;;;	4	1	1	1	1	1	1	136.33	1224	1224;1459;1516;1548	1	-2	0	0	+			177	249	True	250	329	874	874		32		379
REV__Q92896;REV__Q92896-3;REV__Q92896-2	REV__Q92896;REV__Q92896-3;REV__Q92896-2	1;1;1	1;1;1	1;1;1			;;	3	1	1	1	0	0	0	134.55	1179	1179;1192;1203	0.0059172	6.172	0	0		+		226	258	True	259	343;344	935;936	935

## Sheet: pHis_IP
Protein IDs	Majority protein IDs	Peptide counts (all)	Peptide counts (razor+unique)	Peptide counts (unique)	Protein names	Gene names	Fasta headers	Number of proteins	Peptides	Razor + unique peptides	Unique peptides	Sequence coverage [%]	Unique + razor sequence coverage [%]	Unique sequence coverage [%]	Mol. weight [kDa]	Sequence length	Sequence lengths	Q-value	Score	Intensity	MS/MS Count	Only identified by site	Reverse	Potential contaminant	id	Peptide IDs	Peptide is razor	Mod. peptide IDs	Evidence IDs	MS/MS IDs	Best MS/MS	Oxidation (M) site IDs	Phospho (STY)(HKR-immonium) Not C-ter site IDs	Oxidation (M) site positions	Phospho (STY)(HKR-immonium) Not C-ter site positions
P53396;P53396-2;P53396-3	P53396;P53396-2;P53396-3	76;74;59	76;74;59	76;74;59	ATP-citrate synthase	ACLY	;;	3	76	76	76	70.9	70.9	70.9	120.84	1101	1101;1091;830	0	323.31	181820000	622				210	25;26;27;36;37;38;58;60;61;69;144;162;163;164;206;224;225;246;254;257;259;260;262;270;271;283;338;388;389;439;464;465;488;489;523;564;602;683;700;725;727;804;805;807;824;832;859;865;866;908;938;963;1015;1027;1068;1099;1127;1132;1133;1198;1199;1200;1204;1209;1217;1270;1271;1300;1315;1341;1342;1349;1397;1480;1523;1567	True;True;True;True;True;True;True;True;True;True;True;True;True;True;True;True;True;True;True;True;True;True;True;True;True;True;True;True;True;True;True;True;True;True;True;True;True;True;True;True;True;True;True;True;True;True;True;True;True;True;True;True;True;True;True;True;True;True;True;True;True;True;True;True;True;True;True;True;True;True;True;True;True;True;True;True	25;26;27;36;37;38;58;60;61;69;144;162;163;164;206;224;225;245;253;256;258;259;261;269;270;282;337;387;388;438;463;464;487;488;522;563;564;602;683;700;725;727;804;805;807;824;832;859;865;866;908;938;963;1015;1027;1068;1101;1129;1134;1135;1200;1201;1202;1203;1207;1212;1220;1273;1274;1303;1318;1344;1345;1352;1402;1485;1528;1572	35;36;37;38;48;49;50;51;52;53;54;55;56;83;85;86;87;97;194;214;215;216;217;218;219;220;273;274;295;296;297;298;299;322;323;324;325;333;336;337;339;340;341;342;343;344;345;346;347;349;357;358;359;371;438;496;497;498;555;556;585;586;587;617;618;619;664;665;731;732;733;734;735;782;783;784;785;786;787;788;789;888;889;911;912;913;914;915;916;917;918;919;920;921;922;923;924;925;926;927;928;929;930;931;9…	65;66;67;68;69;70;88;89;90;91;92;93;94;95;96;97;98;99;100;101;102;103;104;105;106;107;155;156;157;158;159;161;162;163;164;165;166;167;183;184;185;369;393;394;395;396;397;398;399;400;401;402;403;404;405;406;407;408;409;410;411;412;413;414;499;500;526;527;528;529;530;531;532;533;563;564;565;566;567;568;569;570;571;572;585;594;595;596;597;599;600;601;602;603;604;605;606;607;608;609;610;611;612;613;6…	66;69;70;91;101;107;155;161;166;183;369;395;399;407;500;527;532;571;585;597;622;629;631;642;646;663;763;858;864;981;1053;1056;1117;1121;1257;1366;1461;1619;1660;1758;1766;1939;1945;1947;1986;2005;2060;2069;2071;2169;2218;2335;2491;2531;2655;2770;2820;2840;2847;3018;3029;3032;3040;3059;3094;3218;3223;3345;3374;3464;3477;3504;3618;3897;3983;4074	17		642
P11021	P11021	30	30	30	78 kDa glucose-regulated protein	HSPA5		1	30	30	30	48.9	48.9	48.9	72.332	654	654	0	323.31	14633000	87				86	72;153;198;280;351;543;544;546;575;632;655;656;657;709;740;749;814;815;969;970;1021;1070;1115;1277;1326;1356;1489;1510;1542;1559	True;True;True;True;True;True;True;True;True;True;True;True;True;True;True;True;True;True;True;True;True;True;True;True;True;True;True;True;True;True	72;153;198;279;350;542;543;545;575;632;655;656;657;709;740;749;814;815;969;970;1021;1070;1117;1280;1329;1359;1494;1515;1547;1564	102;103;205;264;368;454;702;703;705;749;827;828;829;855;856;857;947;987;1002;1003;1004;1089;1090;1321;1322;1323;1324;1407;1476;1477;1544;1545;1775;1844;1845;1887;1888;1889;2079;2104;2105;2142;2143;2164	192;193;194;195;196;197;383;384;487;658;789;1324;1325;1326;1331;1401;1523;1524;1525;1526;1527;1528;1529;1530;1531;1532;1533;1534;1535;1536;1537;1570;1571;1572;1573;1732;1733;1734;1735;1736;1737;1738;1739;1740;1741;1795;1813;1814;1815;1816;1817;1818;1819;1820;1821;1961;1962;2368;2369;2370;2371;2520;2664;2665;2802;2803;3257;3258;3421;3422;3423;3424;3425;3426;3513;3514;3515;3516;3517;3518;3519;3918;…	197;383;487;658;789;1324;1326;1331;1401;1529;1570;1571;1573;1738;1795;1819;1961;1962;2368;2370;2520;2665;2803;3257;3421;3514;3919;3955;4014;4050
P11142;P11142-2;P54652	P11142;P11142-2	31;28;8	31;28;8	27;24;4	Heat shock cognate 71 kDa protein	HSPA8	;	3	31	31	27	53.3	53.3	51.2	70.897	646	646;493;639	0	323.31	20272000	189				88	128;129;197;281;321;324;530;574;782;818;819;855;856;937;966;967;1007;1008;1077;1079;1087;1089;1114;1170;1208;1278;1364;1403;1404;1405;1417	True;True;True;True;True;True;True;True;True;True;True;True;True;True;True;True;True;True;True;True;True;True;True;True;True;True;True;True;True;True;True	128;129;197;280;320;323;529;574;782;818;819;855;856;937;966;967;1007;1008;1077;1079;1087;1089;1116;1172;1211;1281;1369;1408;1409;1410;1422	172;173;174;175;263;369;418;421;422;674;675;676;677;678;679;680;681;682;683;684;748;1048;1049;1050;1051;1052;1095;1096;1097;1098;1099;1142;1143;1144;1245;1315;1316;1317;1376;1377;1378;1379;1380;1381;1382;1383;1384;1385;1386;1387;1388;1486;1488;1497;1499;1500;1501;1502;1503;1504;1505;1542;1543;1615;1616;1617;1618;1619;1620;1621;1674;1675;1776;1777;1900;1901;1902;1903;1955;1956;1957;1970;1971	326;327;328;329;330;331;332;333;334;335;336;337;485;486;659;728;729;730;731;732;739;740;1277;1278;1279;1280;1281;1282;1283;1284;1285;1286;1287;1288;1289;1290;1291;1292;1293;1400;1893;1894;1895;1896;1897;1898;1899;1900;1968;1969;1970;1971;1972;1973;1974;1975;1976;2048;2049;2050;2213;2214;2215;2216;2358;2359;2360;2361;2362;2449;2450;2451;2452;2453;2454;2455;2456;2457;2458;2459;2460;2461;2462;2463;2…	331;333;485;659;728;739;1292;1400;1894;1968;1973;2048;2050;2215;2358;2362;2450;2462;2682;2685;2705;2709;2798;2939;3054;3259;3544;3655;3656;3661;3694
CON__ENSEMBL:ENSBTAP00000011227	CON__ENSEMBL:ENSBTAP00000011227	1	1	1				1	1	1	1	15.3	15.3	15.3	14.629	137	137	0	7.0549	49047	1			+	3	86	True	86	118	216	216
CON__ENSEMBL:ENSBTAP00000014147	CON__ENSEMBL:ENSBTAP00000014147	3	3	3				1	3	3	3	44.2	44.2	44.2	11.756	113	113	0	61.722	1058600	9			+	4	1348;1534;1595	True;True;True	1351;1539;1600	1878;1879;2134;2209	3500;3501;3502;4005;4127;4128;4129;4130;4131	3501;4005;4129
CON__ENSEMBL:ENSBTAP00000024146	CON__ENSEMBL:ENSBTAP00000024146	2	2	2				1	2	2	2	1.8	1.8	1.8	164.34	1477	1477	0	12.827	36631	2			+	5	131;1539	True;True	131;1544	177;2139	339;4010	339;4010
CON__ENSEMBL:ENSBTAP00000024466;CON__ENSEMBL:ENSBTAP00000024462	CON__ENSEMBL:ENSBTAP00000024466;CON__ENSEMBL:ENSBTAP00000024462	5;4	5;4	5;4			;	2	5	5	5	23.2	23.2	23.2	43.9	401	401;419	0	71.011	5096200	12			+	6	180;236;631;1460;1561	True;True;True;True;True	180;235;631;1465;1566	241;242;243;312;824;825;826;2037;2038;2167	455;456;457;553;1520;1521;1522;3805;3806;4053;4054;4055;4056;4057	455;553;1522;3805;4053
CON__P02533;P02533;CON__Q04695;CON__P08779;Q04695;P08779;CON__Q61782;CON__Q9QWL7;CON__Q6IFX2;CON__Q9Z2K1;CON__Q3ZAW8;CON__P08727;CON__P19001;CON__P35900;CON__Q9D312;CON__P08730-1;CON__P19012;CON__A2A4G1;CON__Q99456;P08727;P35900;P19012;Q99456	CON__P02533;P02533;CON__Q04695;CON__P08779;Q04695;P08779	6;6;4;4;4;4;2;2;2;2;2;1;1;1;1;1;1;1;1;1;1;1;1	5;5;3;3;3;3;2;1;2;2;2;0;0;1;1;0;0;0;0;0;1;0;0	5;5;3;3;3;3;2;1;2;2;2;0;0;1;1;0;0;0;0;0;1;0;0	Keratin, type I cytoskeletal 14;Keratin, type I cytoskeletal 17;Keratin, type I cytoskeletal 16	KRT14;KRT17;KRT16	;;;;;	23	6	5	5	15.3	13.3	13.3	51.621	472	472;472;432;473;432;473;93;433;452;469;474;400;403;424;431;437;456;456;494;400;424;456;494	0	31.427	402140	7			+	7	609;635;650;770;845;1394	True;True;True;False;True;True	609;635;650;770;845;1399	799;832;833;849;1031;1032;1131;1132;1942	1482;1540;1541;1563;1866;1867;2033;2034;3611	1482;1540;1563;1866;2034;3611
CON__P02662	CON__P02662	2	2	2				1	2	2	2	11.1	11.1	11.1	22.975	199	199	0	18.546	160070	5			+	8	326;1604	True;True	325;1609	424;2219	742;4142;4143;4144;4145	742;4144
CON__P02666	CON__P02666	2	2	2				1	2	2	2	20.1	20.1	20.1	23.583	209	209	0	13.768	161010	4			+	9	227;1473	True;True	227;1478	301;302;2055	537;538;539;540;3850	538;3850	2;3	44	109;185	106
CON__P02769;CON__P02768-1;P02768;P02768-3;P02768-2	CON__P02769	39;2;2;1;1	39;2;2;1;1	39;2;2;1;1				5	39	39	39	64.1	64.1	64.1	69.293	607	607;609;609;396;417	0	323.31	12654000	151			+	10	20;24;89;140;141;171;172;173;195;200;343;449;450;519;520;735;747;776;777;794;800;893;904;905;924;931;933;988;1095;1151;1174;1185;1228;1229;1259;1413;1414;1431;1609	True;True;True;True;True;True;True;True;True;True;True;True;True;True;True;True;True;True;True;True;True;True;True;True;True;True;True;True;True;True;True;True;True;True;True;True;True;True;True	20;24;89;140;141;171;172;173;195;200;342;448;449;518;519;735;747;776;777;794;800;893;904;905;924;931;933;988;1097;1153;1176;1187;1231;1232;1262;1418;1419;1436;1614	27;28;34;121;188;189;190;229;230;231;232;233;261;266;443;444;568;569;658;659;660;661;979;980;997;1039;1040;1041;1042;1066;1073;1194;1207;1208;1228;1229;1239;1241;1348;1349;1519;1520;1591;1625;1626;1627;1628;1629;1630;1631;1632;1633;1645;1646;1705;1706;1746;1747;1965;1966;1988;2225	44;45;46;47;64;222;361;362;363;364;365;426;427;428;429;430;431;432;433;434;435;436;437;438;439;440;441;442;481;482;483;492;773;774;1011;1012;1013;1014;1015;1016;1017;1018;1019;1020;1021;1022;1023;1024;1025;1235;1236;1237;1238;1239;1240;1241;1242;1243;1244;1245;1246;1247;1248;1249;1250;1251;1252;1253;1254;1782;1783;1806;1807;1877;1878;1879;1880;1881;1882;1917;1918;1919;1920;1921;1922;1923;1924;193…	47;64;222;361;362;430;437;442;481;492;773;1013;1016;1236;1248;1783;1806;1877;1881;1923;1931;2147;2162;2164;2188;2207;2209;2407;2761;2888;2968;2994;3114;3119;3191;3677;3679;3716;4151
CON__P02777	CON__P02777	1	1	1				1	1	1	1	5.2	5.2	5.2	24.241	230	230	0.0085714	6.3496	133890	1			+	11	702	True	702	939	1718	1718
CON__P07477;P07477	CON__P07477;P07477	1;1	1;1	1;1	Trypsin-1;Alpha-trypsin chain 1;Alpha-trypsin chain 2	PRSS1	;	2	1	1	1	4	4	4	26.558	247	247;247	0	18.92	9942800	2			+	12	1363	True	1367;1368	1898;1899	3531;3532	3532	4		109
CON__P12763;P02765	CON__P12763	8;1	8;1	8;1				2	8	8	8	29	29	29	38.418	359	359;367	0	58.227	905090	16			+	13	123;185;306;307;498;499;1386;1551	True;True;True;True;True;True;True;True	123;185;305;306;497;498;1391;1556	163;164;165;249;399;400;632;633;1933;2155	303;304;305;306;307;308;464;465;707;708;709;1145;1146;1147;1148;1149;1150;3601;4039	306;465;707;708;1145;1148;3601;4039
CON__P13645;P13645	CON__P13645;P13645	17;17	17;17	16;16	Keratin, type I cytoskeletal 10	KRT10	;	2	17	17	16	42.8	42.8	41.3	59.51	593	593;584	0	323.31	8896100	115			+	14	13;14;21;467;469;639;770;836;1069;1091;1092;1093;1245;1345;1484;1485;1580	True;True;True;True;True;True;True;True;True;True;True;True;True;True;True;True;True	13;14;21;466;468;639;770;836;1069;1091;1092;1093;1094;1095;1248;1348;1489;1490;1585	15;16;17;18;19;29;589;590;592;593;838;1031;1032;1119;1120;1474;1475;1508;1509;1510;1511;1512;1513;1514;1515;1516;1517;1725;1871;1872;1873;1874;1875;2074;2075;2192;2193	25;26;27;28;29;30;31;32;33;48;49;1060;1061;1062;1063;1064;1065;1066;1067;1068;1069;1070;1071;1072;1073;1074;1076;1077;1078;1079;1080;1081;1082;1083;1084;1085;1548;1549;1866;1867;2020;2021;2657;2658;2659;2660;2661;2662;2663;2719;2720;2721;2722;2723;2724;2725;2726;2727;2728;2729;2730;2731;2732;2733;2734;2735;2736;2737;2738;2739;2740;2741;2742;2743;2744;2745;2746;2747;2748;2749;2750;2751;2752;2753;2…	26;30;48;1061;1081;1548;1866;2021;2658;2721;2729;2743;3160;3495;3910;3911;4104	5;6;7		271;306;321
CON__P13647;P13647	CON__P13647;P13647	7;7	5;5	2;2	Keratin, type II cytoskeletal 5	KRT5	;	2	7	5	2	11.4	9.8	5.4	62.378	590	590;590	0	29.683	575990	4			+	15	318;646;1049;1050;1152;1153;1269	False;True;False;True;True;True;True	317;646;1049;1050;1154;1155;1272	412;413;845;1447;1448;1449;1450;1592;1593;1759	722;723;1558;2611;2612;2613;2614;2615;2616;2617;2618;2619;2889;2890;3217	723;1558;2614;2618;2889;2890;3217
CON__P34955	CON__P34955	2	2	2				1	2	2	2	6.7	6.7	6.7	46.103	416	416	0	14.119	91810	2			+	16	1487;1576	True;True	1492;1581	2077;2186	3916;4090	3916;4090
CON__Q14CN4-1;CON__Q6IME9;CON__Q3SY84;CON__Q7RTS7;CON__Q32MB2;Q86Y46-2;Q14CN4-3;Q14CN4-2;Q14CN4;Q3SY84;Q7RTS7;Q86Y46	CON__Q14CN4-1;CON__Q6IME9;CON__Q3SY84;CON__Q7RTS7;CON__Q32MB2;Q86Y46-2;Q14CN4-3;Q14CN4-2;Q14CN4;Q3SY84;Q7RTS7;Q86Y46	2;2;2;2;2;2;2;2;2;2;2;2	1;1;1;1;1;1;1;1;1;1;1;1	1;1;1;1;1;1;1;1;1;1;1;1	Keratin, type II cytoskeletal 73;Keratin, type II cytoskeletal 72;Keratin, type II cytoskeletal 71;Keratin, type II cytoskeletal 74	KRT73;KRT72;KRT71;KRT74	;;;;;;;;;;;	12	2	1	1	4.1	2.3	2.3	55.877	511	511;520;523;529;540;381;469;510;511;523;529;540	0.0029412	6.4368	36103	1			+	17	318;346	False;True	317;345	412;413;447	722;723;778	723;778
CON__Q1RMN8	CON__Q1RMN8	4	4	4				1	4	4	4	36.8	36.8	36.8	24.536	234	234	0	46.061	393150	7			+	18	1247;1275;1535;1571	True;True;True;True	1250;1278;1540;1576	1727;1772;1773;2135;2181	3164;3252;3253;3254;4006;4083;4084	3164;3254;4006;4084
CON__Q28107	CON__Q28107	1	1	1				1	1	1	1	0.5	0.5	0.5	248.98	2211	2211	1	-2	0	0	+		+	19	1602	True	1607	2217	4140	4140		27		2027
P38646	P38646	29	29	29	Stress-70 protein, mitochondrial	HSPA9		1	29	29	29	46.5	46.5	46.5	73.68	679	679	0	323.31	31912000	109				168	110;121;122;196;291;297;301;480;508;513;792;847;921;939;971;991;1014;1090;1113;1117;1118;1168;1188;1279;1299;1434;1469;1526;1527	True;True;True;True;True;True;True;True;True;True;True;True;True;True;True;True;True;True;True;True;True;True;True;True;True;True;True;True;True	110;121;122;196;290;296;300;479;507;512;792;847;921;939;971;991;1014;1090;1115;1119;1120;1170;1190;1282;1302;1439;1474;1531;1532	146;147;161;162;262;383;384;390;394;607;644;650;1063;1134;1225;1248;1249;1325;1326;1327;1352;1395;1506;1507;1540;1541;1547;1548;1612;1650;1778;1779;1780;1781;1782;1783;1784;1809;1810;1811;1991;1992;2051;2124;2125;2126	274;275;276;277;278;279;294;295;296;297;298;299;300;301;302;484;681;682;683;684;692;698;1101;1172;1173;1174;1175;1176;1193;1914;2036;2037;2185;2219;2220;2221;2222;2223;2224;2225;2226;2227;2228;2229;2230;2231;2372;2373;2374;2411;2412;2488;2717;2718;2794;2795;2805;2806;2918;3002;3261;3262;3263;3264;3265;3266;3267;3268;3269;3270;3271;3272;3273;3274;3275;3276;3277;3278;3279;3280;3281;3282;3283;3284;3…	279;294;297;484;682;692;698;1101;1176;1193;1914;2036;2185;2228;2372;2411;2488;2718;2795;2805;2806;2918;3002;3262;3334;3727;3841;3986;3987
Q8N7H5-3;Q8N7H5;Q8N7H5-2	Q8N7H5-3;Q8N7H5;Q8N7H5-2	19;19;15	19;19;15	19;19;15	RNA polymerase II-associated factor 1 homolog	PAF1	;;	3	19	19	19	46	46	46	55.472	485	485;531;485	0	306.14	11095000	91				386	47;70;230;342;452;453;454;492;493;737;741;844;1010;1011;1156;1241;1481;1544;1579	True;True;True;True;True;True;True;True;True;True;True;True;True;True;True;True;True;True;True	47;70;230;341;451;452;453;491;492;737;741;844;1010;1011;1158;1244;1486;1549;1584	66;67;68;69;70;98;99;306;307;442;571;572;573;574;575;622;623;624;982;988;989;1129;1130;1390;1391;1392;1598;1720;2070;2071;2146;2147;2191	118;119;120;121;122;123;124;125;126;127;128;129;130;131;132;133;134;186;187;188;189;544;545;546;772;1028;1029;1030;1031;1032;1033;1034;1035;1036;1037;1038;1039;1040;1124;1125;1126;1127;1128;1129;1130;1131;1132;1133;1134;1135;1136;1137;1785;1786;1787;1788;1789;1796;1797;2031;2032;2475;2476;2477;2478;2479;2480;2481;2482;2483;2484;2485;2895;2896;3142;3903;3904;3905;3906;3907;4019;4020;4021;4022;4023…	133;186;546;772;1029;1035;1039;1124;1128;1788;1796;2031;2477;2479;2896;3142;3904;4022;4098
Q6PD62	Q6PD62	21	21	21	RNA polymerase-associated protein CTR9 homolog	CTR9		1	21	21	21	28.1	28.1	28.1	133.5	1173	1173	0	292.99	8034400	61				366	10;213;252;253;265;304;541;600;603;604;748;806;1019;1039;1040;1060;1121;1495;1521;1587;1588	True;True;True;True;True;True;True;True;True;True;True;True;True;True;True;True;True;True;True;True;True	10;213;251;252;264;303;540;600;603;604;748;806;1019;1039;1040;1060;1123;1500;1526;1592;1593	11;12;282;283;331;332;352;397;697;698;699;778;779;790;791;792;998;999;1000;1001;1079;1404;1431;1432;1433;1434;1435;1463;1551;1552;2085;2086;2118;2119;2200;2201	16;17;511;512;513;579;580;581;582;583;584;635;701;1317;1318;1319;1320;1321;1449;1450;1451;1466;1467;1468;1469;1470;1471;1472;1473;1808;1809;1810;1811;1812;1946;2516;2572;2573;2574;2575;2576;2577;2578;2579;2580;2581;2582;2583;2584;2585;2586;2587;2588;2639;2809;2810;3928;3929;3980;3981;4115;4116	17;513;580;584;635;701;1320;1450;1471;1473;1809;1946;2516;2572;2576;2639;2810;3929;3980;4115;4116
P68371;P04350;A6NNZ2;CON__ENSEMBL:ENSBTAP00000025008;Q9H4B7	P68371;P04350	20;15;5;3;3	20;15;5;3;3	3;2;0;0;0	Tubulin beta-4B chain;Tubulin beta-4A chain	TUBB4B;TUBB4A	;	5	20	20	3	53.3	53.3	7.9	49.83	445	445;444;444;536;451	0	287.01	4286800	52				283	101;160;273;362;426;427;618;625;636;711;773;812;914;915;994;998;1083;1223;1318;1359	True;True;True;True;True;True;True;True;True;True;True;True;True;True;True;True;True;True;True;True	101;160;272;361;425;426;618;625;636;711;773;812;914;915;994;998;1083;1226;1321;1362	136;212;361;466;540;541;542;810;817;834;835;949;1035;1086;1087;1218;1219;1356;1357;1358;1362;1492;1698;1699;1831;1892	241;242;243;244;391;649;808;809;942;943;944;945;946;947;948;949;950;951;952;1498;1499;1508;1509;1542;1543;1544;1743;1873;1953;1954;1955;1956;1957;1958;1959;2175;2176;2416;2417;2418;2419;2424;2692;2693;3104;3105;3106;3107;3380;3522;3523;3524	242;391;649;808;942;945;1499;1509;1543;1743;1873;1953;2175;2176;2417;2424;2693;3106;3380;3522
P0DMV9;P0DMV8;P0DMV8-2;P34931;P48741	P0DMV9;P0DMV8;P0DMV8-2	25;25;22;8;2	23;23;20;6;1	21;21;18;6;0	Heat shock 70 kDa protein 1B;Heat shock 70 kDa protein 1A	HSPA1B;HSPA1A	;;	5	25	23	21	44.8	42.7	40.9	70.051	641	641;641;586;641;367	0	281.75	9467800	84				81	32;127;199;282;531;576;577;816;817;857;858;925;926;968;1009;1013;1075;1076;1085;1116;1161;1178;1365;1403;1404	True;True;True;True;True;True;True;True;True;True;True;True;True;True;True;True;True;True;True;True;True;True;True;False;False	32;127;199;281;530;576;577;816;817;857;858;925;926;968;1009;1013;1075;1076;1085;1118;1163;1180;1370;1408;1409	43;44;170;171;265;370;685;686;750;751;752;1091;1092;1093;1094;1145;1146;1147;1230;1231;1232;1233;1318;1319;1320;1389;1394;1483;1484;1485;1495;1546;1604;1637;1904;1955;1956	75;76;77;78;79;80;81;316;317;318;319;320;321;322;323;324;325;488;489;490;491;660;661;662;1294;1295;1296;1297;1298;1299;1300;1301;1302;1402;1403;1404;1405;1406;1407;1408;1409;1410;1411;1412;1413;1414;1415;1416;1417;1418;1419;1963;1964;1965;1966;1967;2051;2052;2053;2054;2190;2191;2192;2193;2194;2195;2196;2197;2198;2199;2363;2364;2365;2366;2367;2474;2487;2679;2680;2681;2696;2697;2698;2804;2904;2905;…	75;317;488;661;1295;1406;1419;1963;1967;2051;2054;2191;2193;2363;2474;2487;2679;2681;2696;2804;2905;2985;3548;3655;3656
P22061;P22061-2	P22061;P22061-2	10;10	10;10	10;10	Protein-L-isoaspartate(D-aspartate) O-methyltransferase	PCMT1	;	2	10	10	10	78.4	78.4	78.4	24.636	227	227;228	0	234.99	4826100	38				123	82;186;290;823;959;977;1215;1463;1464;1465	True;True;True;True;True;True;True;True;True;True	82;186;289;823;959;977;1218;1468;1469;1470	114;250;382;1103;1271;1272;1273;1335;1336;1688;1689;2041;2042;2043;2044;2045	210;211;212;466;680;1983;1984;1985;2267;2268;2269;2270;2271;2272;2273;2274;2275;2276;2277;2389;2390;2391;2392;3089;3090;3091;3092;3809;3810;3811;3812;3813;3814;3815;3816;3817;3818;3819	211;466;680;1985;2273;2389;3092;3809;3810;3814
Q6P1J9	Q6P1J9	23	23	23	Parafibromin	CDC73		1	23	23	23	52	52	52	60.576	531	531	0	225.94	4565000	59				364	112;126;232;310;385;511;742;787;1035;1166;1206;1264;1265;1295;1296;1357;1380;1381;1384;1385;1392;1399;1548	True;True;True;True;True;True;True;True;True;True;True;True;True;True;True;True;True;True;True;True;True;True;True	112;126;231;309;384;510;742;787;1035;1168;1209;1267;1268;1298;1299;1360;1385;1386;1389;1390;1397;1404;1553	149;150;169;308;403;492;493;648;990;991;992;1058;1426;1610;1671;1754;1755;1803;1804;1805;1806;1890;1926;1927;1930;1931;1932;1939;1951;2152	281;282;283;315;547;712;852;853;854;1183;1184;1185;1186;1187;1188;1798;1799;1800;1908;2562;2563;2564;2916;3042;3043;3209;3210;3211;3212;3213;3312;3313;3314;3315;3316;3317;3318;3319;3320;3321;3322;3323;3324;3325;3520;3590;3591;3592;3595;3596;3597;3598;3599;3600;3607;3649;4034;4035;4036	283;315;547;712;852;1184;1799;1908;2562;2916;3042;3209;3211;3313;3322;3520;3590;3592;3596;3600;3607;3649;4035
P63261;P60709;Q6S8J3	P63261;P60709	15;15;4	15;15;4	8;8;3	Actin, cytoplasmic 2;Actin, cytoplasmic 2, N-terminally processed;Actin, cytoplasmic 1;Actin, cytoplasmic 1, N-terminally processed	ACTG1;ACTB	;	3	15	15	8	55.7	55.7	39.5	41.792	375	375;375;1075	0	215.03	3953200	49				222	174;188;212;221;524;525;590;691;778;779;783;993;1309;1398;1428	True;True;True;True;True;True;True;True;True;True;True;True;True;True;True	174;188;212;221;523;524;590;691;778;779;783;993;1312;1403;1433	234;252;281;291;292;666;667;668;768;900;901;1043;1044;1045;1053;1054;1355;1822;1949;1950;1984;1985	443;468;469;470;471;472;510;521;522;523;1263;1264;1265;1266;1438;1633;1634;1635;1636;1637;1638;1639;1640;1641;1642;1883;1884;1885;1886;1887;1888;1889;1901;1902;2415;3358;3359;3360;3361;3362;3363;3642;3643;3644;3645;3646;3647;3648;3711;3712	443;470;510;523;1263;1265;1438;1640;1883;1888;1901;2415;3359;3648;3712
P10809;P10809-2	P10809	18;4	18;4	18;4	60 kDa heat shock protein, mitochondrial	HSPD1		2	18	18	18	50.3	50.3	50.3	61.054	573	573;158	0	177.83	2711300	38				84	7;95;175;178;430;484;496;497;562;619;630;928;1159;1230;1358;1410;1454;1457	True;True;True;True;True;True;True;True;True;True;True;True;True;True;True;True;True;True	7;95;175;178;429;483;495;496;561;619;630;928;1161;1233;1361;1415;1459;1462	8;127;128;235;238;545;612;629;630;631;728;729;811;823;1235;1236;1602;1707;1891;1962;2029;2033;2034	12;13;229;230;231;232;233;444;445;446;447;448;451;955;956;1106;1107;1108;1142;1143;1144;1362;1363;1500;1516;1517;1518;1519;2201;2202;2901;2902;3122;3521;3668;3795;3800;3801;3802	13;229;444;451;956;1107;1142;1144;1362;1500;1517;2201;2902;3122;3521;3668;3795;3801
P62937;P62937-2;P0DN26;A0A0B4J2A2;A0A075B759;Q9Y536;F5H284	P62937	10;4;1;1;1;1;1	10;4;1;1;1;1;1	10;4;1;1;1;1;1	Peptidyl-prolyl cis-trans isomerase A;Peptidyl-prolyl cis-trans isomerase A, N-terminally processed	PPIA		7	10	10	10	78.8	78.8	78.8	18.012	165	165;105;164;164;164;164;164	0	175.38	6314800	53				271	98;99;410;526;578;1243;1325;1474;1519;1533	True;True;True;True;True;True;True;True;True;True	98;99;409;525;578;1246;1328;1479;1524;1538	132;133;134;520;521;669;670;753;1722;1723;1841;1842;1843;2056;2057;2115;2116;2132;2133	237;238;239;906;907;1267;1268;1269;1270;1271;1272;1273;1420;3147;3148;3149;3150;3151;3152;3153;3154;3155;3156;3157;3416;3417;3418;3419;3420;3851;3852;3853;3854;3855;3968;3969;3970;3971;3972;3973;3974;3975;3976;3977;3978;3996;3997;3998;3999;4000;4001;4002;4003;4004	237;239;907;1269;1420;3154;3418;3851;3969;3997
P68363;P68363-2;P68366-2;P68366;Q9H853	P68363;P68363-2;P68366-2;P68366	16;15;11;11;1	16;15;11;11;1	1;1;1;1;0	Tubulin alpha-1B chain;Tubulin alpha-4A chain	TUBA1B;TUBA4A	;;;	5	16	16	1	46.8	46.8	2.9	50.151	451	451;335;433;448;241	0	167.48	4500800	45				282	149;154;155;165;241;242;243;322;570;780;827;1048;1143;1237;1455;1610	True;True;True;True;True;True;True;True;True;True;True;True;True;True;True;True	149;154;155;165;240;241;242;321;570;780;827;1048;1145;1240;1460;1615	200;201;206;207;221;317;318;319;419;743;1046;1107;1445;1446;1581;1582;1716;2030;2226	375;376;377;378;379;385;386;415;416;417;418;558;559;560;733;734;735;736;1386;1387;1388;1389;1890;1891;1989;1990;2609;2610;2863;2864;2865;2866;2867;2868;2869;2870;2871;2872;2873;3135;3136;3137;3138;3796;3797;4152	377;385;386;416;558;559;560;734;1388;1890;1989;2609;2864;3137;3797;4152
P22626-2;P22626	P22626-2;P22626	7;7	7;7	7;7	Heterogeneous nuclear ribonucleoproteins A2/B1	HNRNPA2B1	;	2	7	7	7	35.2	35.2	35.2	36.006	341	341;353	0	147.98	1764300	10				126	407;409;418;419;422;685;1062	True;True;True;True;True;True;True	406;408;417;418;421;685;1062	517;519;531;532;533;536;891;1466	900;901;903;904;905;930;931;932;938;1622;2642	901;905;930;931;938;1622;2642
Q00839-2;Q00839	Q00839-2;Q00839	17;17	17;17	17;17	Heterogeneous nuclear ribonucleoprotein U	HNRNPU	;	2	17	17	17	28.3	28.3	28.3	88.979	806	806;825	0	143.99	3706700	40				293	233;274;339;340;494;502;681;886;897;985;1025;1026;1074;1147;1285;1391;1541	True;True;True;True;True;True;True;True;True;True;True;True;True;True;True;True;True	232;273;338;339;493;501;681;886;897;985;1025;1026;1074;1149;1288;1396;1546	309;362;439;440;625;626;636;637;886;1185;1186;1198;1345;1411;1412;1482;1586;1587;1791;1938;2141	548;549;550;650;651;767;768;1138;1139;1153;1154;1155;1156;1157;1158;1159;1160;1161;1162;1617;2129;2130;2151;2152;2403;2524;2525;2674;2675;2676;2677;2678;2882;2883;2884;3295;3296;3297;3298;3299;3300;3606;4012	549;651;767;768;1138;1156;1617;2129;2151;2403;2524;2525;2676;2884;3297;3606;4012
Q14192;Q14192-2	Q14192	10;1	10;1	10;1	Four and a half LIM domains protein 2	FHL2		2	10	10	10	50.5	50.5	50.5	32.193	279	279;151	0	143.92	3198800	26				324	169;296;320;411;470;689;690;726;1081;1205	True;True;True;True;True;True;True;True;True;True	169;295;319;410;469;689;690;726;1081;1208	226;389;415;416;417;522;523;524;594;595;897;898;899;966;1490;1670	423;691;725;726;727;908;909;910;911;912;913;914;915;916;917;918;1086;1087;1630;1631;1632;1765;2687;2688;2689;2690;3041	423;691;725;909;1087;1630;1632;1765;2689;3041
P62753	P62753	8	8	8	40S ribosomal protein S6	RPS6		1	8	8	8	42.6	42.6	42.6	28.68	249	249	0	143.64	1710700	22				255	401;644;695;793;879;947;974;1529	True;True;True;True;True;True;True;True	400;644;695;793;879;947;974;1534	511;843;905;906;1064;1065;1177;1257;1258;1331;1332;2128	887;888;1556;1650;1651;1915;1916;2118;2119;2120;2240;2241;2242;2243;2244;2245;2382;2383;2384;2385;2386;3991	887;1556;1651;1915;2119;2245;2384;3991
P14618-2;P14618;P14618-3;P30613-2;P30613	P14618-2;P14618;P14618-3	15;15;13;1;1	15;15;13;1;1	15;15;13;1;1	Pyruvate kinase PKM	PKM	;;	5	15	15	15	43.5	43.5	43.5	58.061	531	531;531;516;543;574	0	141.64	1805000	28				100	40;113;334;403;428;581;654;678;698;699;781;878;1033;1317;1517	True;True;True;True;True;True;True;True;True;True;True;True;True;True;True	40;113;333;402;427;581;654;678;698;699;781;878;1033;1320;1522	58;151;152;433;434;513;543;757;758;854;883;909;910;1047;1176;1424;1830;2113	110;284;285;754;755;756;757;890;891;892;893;894;953;1426;1427;1568;1569;1614;1654;1655;1656;1892;2117;2559;3376;3377;3378;3379;3966	110;285;756;892;953;1427;1568;1614;1655;1656;1892;2117;2559;3376;3966
P62424	P62424	8	8	8	60S ribosomal protein L7a	RPL7A		1	8	8	8	30.5	30.5	30.5	29.995	266	266	0	140.96	2357600	13				252	45;46;529;750;835;1022;1023;1319	True;True;True;True;True;True;True;True	45;46;528;750;835;1022;1023;1322	63;64;65;673;1005;1118;1408;1409;1832;1833	115;116;117;1276;1822;2016;2017;2018;2019;2521;2522;3381;3382	115;117;1276;1822;2019;2521;2522;3382
P19338	P19338	8	8	8	Nucleolin	NCL		1	8	8	8	14.2	14.2	14.2	76.613	710	710	0	139.81	2239300	13				116	59;142;408;1057;1239;1240;1371;1372	True;True;True;True;True;True;True;True	59;142;407;1057;1242;1243;1376;1377	84;191;192;518;1459;1718;1719;1913;1914;1915	160;366;367;902;2633;3140;3141;3564;3565;3566;3567;3568;3569;3570	160;366;902;2633;3140;3141;3565;3570
P08670;P17661;P07197-2;P07197	P08670	17;1;1;1	17;1;1;1	15;0;0;0	Vimentin	VIM		4	17	17	15	51.3	51.3	46.4	53.651	466	466;470;540;916	0	128.74	6416400	52				69	293;302;313;316;517;606;648;744;745;860;888;890;943;1163;1189;1377;1424	True;True;True;True;True;True;True;True;True;True;True;True;True;True;True;True;True	292;301;312;315;516;606;648;744;745;860;888;890;943;1165;1191;1382;1429	386;395;406;407;410;655;656;794;795;847;994;995;1151;1188;1190;1191;1253;1606;1651;1921;1922;1979;1980	687;688;699;715;716;719;1218;1219;1220;1221;1222;1223;1224;1225;1226;1227;1228;1229;1230;1231;1232;1233;1475;1476;1477;1561;1802;1803;1804;2063;2064;2132;2136;2137;2138;2139;2140;2141;2142;2143;2144;2235;2236;2910;3003;3577;3578;3579;3580;3581;3582;3706;3707	687;699;716;719;1229;1475;1561;1802;1804;2064;2132;2138;2235;2910;3003;3577;3707
P06748-2;P06748;P06748-3	P06748-2;P06748	5;5;2	5;5;2	5;5;2	Nucleophosmin	NPM1	;	3	5	5	5	33.2	33.2	33.2	29.464	265	265;294;259	0	128.36	4744000	27				61	992;999;1001;1002;1415	True;True;True;True;True	992;999;1001;1002;1420	1353;1354;1363;1364;1366;1367;1368;1369;1967;1968	2413;2414;2425;2426;2427;2428;2429;2431;2432;2433;2434;2435;2436;2437;2438;2439;2440;2441;2442;3684;3685;3686;3687;3688;3689;3690;3691	2414;2425;2438;2441;3689
P16403;P10412;P16402;Q02539;P22492	P16403;P10412;P16402;Q02539	7;7;7;4;1	7;7;7;4;1	4;4;4;1;1	Histone H1.2;Histone H1.4;Histone H1.3;Histone H1.1	HIST1H1C;HIST1H1E;HIST1H1D;HIST1H1A	;;;	5	7	7	4	29.6	29.6	17.8	21.364	213	213;219;221;215;207	0	111.75	4392600	9				82	134;473;474;684;686;1226;1266	True;True;True;True;True;True;True	134;472;473;684;686;1229;1269	180;598;599;890;892;893;1702;1703;1756	342;1090;1091;1621;1623;1624;1625;3111;3112;3214	342;1090;1091;1621;1625;3111;3214
P62241	P62241	8	8	8	40S ribosomal protein S8	RPS8		1	8	8	8	41.3	41.3	41.3	24.205	208	208	0	109.6	1494000	20				240	12;571;785;786;837;1016;1017;1164	True;True;True;True;True;True;True;True	12;571;785;786;837;1016;1017;1166	14;744;745;1056;1057;1121;1400;1401;1402;1607;1608	19;20;21;22;23;24;1390;1391;1904;1905;1906;1907;2022;2510;2511;2512;2513;2514;2911;2912	20;1391;1905;1907;2022;2510;2511;2911
P42766	P42766	5	5	5	60S ribosomal protein L35	RPL35		1	5	5	5	30.1	30.1	30.1	14.551	123	123	0	107.18	1262100	5				179	1142;1506;1507;1508;1603	True;True;True;True;True	1144;1511;1512;1513;1608	1580;2100;2101;2102;2218	2862;3951;3952;3953;4141	2862;3951;3952;3953;4141
Q99879;Q99877;Q93079;Q5QNW6;P62807;P58876;Q5QNW6-2;Q99880;P57053;O60814;Q16778;P33778;P23527;Q8N257;P06899;Q96A08	Q99879;Q99877;Q93079;Q5QNW6;P62807;P58876;Q5QNW6-2;Q99880;P57053;O60814;Q16778;P33778;P23527;Q8N257;P06899	6;6;6;6;6;6;6;5;5;5;4;4;4;3;3;2	6;6;6;6;6;6;6;5;5;5;4;4;4;3;3;2	6;6;6;6;6;6;6;5;5;5;4;4;4;3;3;2	Histone H2B type 1-M;Histone H2B type 1-N;Histone H2B type 1-H;Histone H2B type 2-F;Histone H2B type 1-C/E/F/G/I;Histone H2B type 1-D;Histone H2B type 1-L;Histone H2B type F-S;Histone H2B type 1-K;Histone H2B type 2-E;Histone H2B type 1-B;Histone H2B type 1-O;Histone H2B type 3-B;Histone H2B type 1-J	HIST1H2BM;HIST1H2BN;HIST1H2BH;HIST2H2BF;HIST1H2BC;HIST1H2BD;HIST1H2BL;H2BFS;HIST1H2BK;HIST2H2BE;HIST1H2BB;HIST1H2BO;HIST3H2BB;HIST1H2BJ	;;;;;;;;;;;;;;	16	6	6	6	51.6	51.6	51.6	13.989	126	126;126;126;126;126;126;134;126;126;126;126;126;126;126;126;127	0	103.98	3419600	19				220	107;108;503;693;1281;1497	True;True;True;True;True;True	107;108;502;693;1284;1502	142;143;144;638;903;1786;1787;2089;2090	256;257;258;259;260;261;262;263;264;265;266;267;268;1163;1648;3288;3289;3290;3935;3936	259;267;1163;1648;3288;3936
P06733;P06733-2;P13929-3;P09104-2;P13929-2;P13929;P09104	P06733;P06733-2	12;11;1;1;1;1;1	12;11;1;1;1;1;1	12;11;1;1;1;1;1	Alpha-enolase	ENO1	;	7	12	12	12	41	41	41	47.168	434	434;341;391;391;406;434;434	0	103.91	1948700	30				60	48;459;556;765;767;769;1028;1214;1221;1222;1520;1593	True;True;True;True;True;True;True;True;True;True;True;True	48;458;555;765;767;769;1028;1217;1224;1225;1525;1598	71;72;580;721;722;1024;1026;1027;1030;1417;1686;1687;1695;1696;1697;2117;2207	135;136;137;138;139;140;1045;1046;1352;1353;1851;1857;1858;1859;1860;1865;2550;3082;3083;3084;3085;3086;3087;3088;3100;3101;3102;3103;3979;4125	140;1046;1352;1851;1858;1865;2550;3083;3100;3102;3979;4125
Q16777;Q6FI13;Q96QV6;Q71UI9-5;Q71UI9-3	Q16777;Q6FI13	6;6;2;1;1	6;6;2;1;1	2;2;0;0;0	Histone H2A type 2-C;Histone H2A type 2-A	HIST2H2AC;HIST2H2AA3	;	5	6	6	2	61.2	61.2	25.6	13.988	129	129;130;131;66;90	0	99.162	6645400	36				350	41;515;516;1450;1451;1543	True;True;True;True;True;True	41;514;515;1455;1456;1548	59;652;653;654;2021;2022;2023;2024;2144;2145	111;1195;1196;1197;1198;1199;1200;1201;1202;1203;1204;1205;1206;1207;1208;1209;1210;1211;1212;1213;1214;1215;1216;1217;3779;3780;3781;3782;3783;3784;3785;3786;3787;4015;4016;4017;4018	111;1195;1201;3782;3787;4016
P68104-2;Q5VTE0;P68104	P68104-2;Q5VTE0;P68104	12;12;12	12;12;12	9;9;9	Elongation factor 1-alpha 1;Putative elongation factor 1-alpha-like 3	EEF1A1;EEF1A1P5	;;	3	12	12	9	46.9	46.9	36.1	47.869	441	441;462;462	0	98.074	3268200	38				281	205;569;703;704;713;1063;1064;1211;1346;1440;1584;1626	True;True;True;True;True;True;True;True;True;True;True;True	205;569;703;704;713;1063;1064;1214;1349;1445;1589;1631	271;272;742;940;941;951;1467;1468;1681;1682;1683;1876;2000;2197;2246;2247	497;498;1385;1719;1720;1721;1722;1723;1745;2643;2644;2645;2646;2647;2648;2649;2650;3064;3065;3066;3067;3068;3069;3070;3071;3072;3073;3074;3075;3076;3077;3078;3497;3498;3739;3740;4111;4112;4177;4178	497;1385;1720;1723;1745;2643;2647;3069;3497;3740;4112;4177
P04264;CON__P04264;CON__ENSEMBL:ENSBTAP00000038253	P04264;CON__P04264	24;23;4	24;23;4	21;20;2	Keratin, type II cytoskeletal 1	KRT1	;	3	24	24	21	43.9	43.9	42.1	66.038	644	644;644;606	0	323.31	12703000	89			+	47	19;347;348;373;417;729;766;784;862;876;1042;1043;1138;1216;1238;1244;1252;1253;1261;1262;1338;1339;1376;1564	True;True;True;True;True;True;True;True;True;True;True;True;True;True;True;True;True;True;True;True;True;True;True;True	19;346;347;372;416;729;766;784;862;876;1042;1043;1140;1219;1241;1247;1255;1256;1264;1265;1341;1342;1381;1569	25;26;448;449;450;451;478;479;530;972;973;1025;1055;1153;1174;1437;1438;1439;1574;1575;1576;1690;1717;1724;1734;1735;1736;1737;1738;1739;1740;1749;1750;1751;1752;1861;1862;1863;1864;1919;1920;2172	42;43;779;780;781;782;783;784;785;830;831;832;833;834;835;836;929;1775;1776;1852;1853;1854;1855;1856;1903;2066;2115;2592;2593;2594;2595;2596;2597;2598;2599;2853;2854;2855;2856;3093;3139;3158;3159;3172;3173;3174;3175;3176;3177;3178;3179;3180;3181;3182;3183;3184;3197;3198;3199;3200;3201;3202;3203;3204;3205;3206;3207;3444;3445;3446;3447;3448;3449;3450;3451;3452;3453;3454;3455;3456;3457;3458;3459;346…	43;779;780;832;929;1776;1854;1903;2066;2115;2593;2596;2855;3093;3139;3159;3174;3182;3198;3204;3445;3458;3575;4063	8;9		326;339
P11940-2;P11940;Q9H361;Q5JQF8	P11940-2;P11940	7;7;2;1	7;7;2;1	3;3;1;0	Polyadenylate-binding protein 1	PABPC1	;	4	7	7	3	16.8	16.8	6.8	61.18	547	547;636;631;200	0	96.389	555600	7				91	81;105;258;621;660;1108;1258	True;True;True;True;True;True;True	81;105;257;621;660;1110;1261	113;140;338;813;860;861;1535;1745	208;209;254;598;1502;1576;1577;2783;3190	208;254;598;1502;1577;2783;3190
P08238;Q58FF7	P08238	11;1	11;1	8;1	Heat shock protein HSP 90-beta	HSP90AB1		2	11	11	8	18.1	18.1	14.2	83.263	724	724;597	0	95.356	1436900	17				68	15;90;118;286;387;490;930;1181;1368;1369;1597	True;True;True;True;True;True;True;True;True;True;True	15;90;118;285;386;489;930;1183;1373;1374;1602	20;122;158;374;375;495;620;1238;1641;1909;1910;2211;2212	34;35;223;224;291;670;671;856;1122;2205;2206;2989;3558;3559;3560;3561;4133;4134;4135	34;224;291;671;856;1122;2205;2989;3558;3560;4134
Q9GZS3	Q9GZS3	8	8	8	WD repeat-containing protein 61;WD repeat-containing protein 61, N-terminally processed	WDR61		1	8	8	8	39.3	39.3	39.3	33.58	305	305	0	93.394	2061400	46				414	295;670;849;1232;1233;1303;1320;1321	True;True;True;True;True;True;True;True	294;670;849;1235;1236;1306;1323;1324	388;872;1136;1709;1710;1815;1816;1834;1835;1836;1837	690;1595;1596;1597;1598;1599;1600;2039;3124;3125;3126;3127;3128;3349;3350;3351;3383;3384;3385;3386;3387;3388;3389;3390;3391;3392;3393;3394;3395;3396;3397;3398;3399;3400;3401;3402;3403;3404;3405;3406;3407;3408;3409;3410;3411;3412	690;1597;2039;3125;3128;3349;3387;3407
Q06830;Q13162	Q06830	9;1	9;1	9;1	Peroxiredoxin-1	PRDX1		2	9	9	9	66.3	66.3	66.3	22.11	199	199;271	0	90.267	3044600	31				303	138;443;561;728;875;927;1125;1343;1344	True;True;True;True;True;True;True;True;True	138;442;560;728;875;927;1127;1346;1347	185;186;560;561;727;969;970;971;1173;1234;1556;1557;1869;1870	354;355;356;357;358;359;989;990;991;992;993;994;1361;1768;1769;1770;1771;1772;1773;1774;2113;2114;2200;2815;2816;2817;3479;3480;3481;3482;3483;3484	357;993;1361;1768;2114;2200;2816;3479;3482
Q15369-2;Q15369	Q15369-2;Q15369	2;2	2;2	2;2	Transcription elongation factor B polypeptide 1	TCEB1	;	2	2	2	2	29.2	29.2	29.2	10.832	96	96;112	0	90.211	208850	10				340	109;1433	True;True	109;1438	145;1990	269;270;271;272;273;3718;3719;3720;3721;3722	271;3720
P36578	P36578	11	11	11	60S ribosomal protein L4	RPL4		1	11	11	11	27.9	27.9	27.9	47.697	427	427	0	86.235	865860	15				163	461;605;712;830;895;951;1155;1173;1354;1438;1574	True;True;True;True;True;True;True;True;True;True;True	460;605;712;830;895;951;1157;1175;1357;1443;1579	582;793;950;1110;1196;1262;1596;1597;1624;1885;1997;1998;2184	1049;1050;1474;1744;1994;2149;2254;2893;2894;2956;3511;3734;3735;4087;4088	1049;1474;1744;1994;2149;2254;2894;2956;3511;3734;4087
P06576	P06576	7	7	7	ATP synthase subunit beta, mitochondrial	ATP5B		1	7	7	7	21.7	21.7	21.7	56.559	529	529	0	85.37	460930	12				59	354;614;1263;1412;1426;1488;1546	True;True;True;True;True;True;True	353;614;1266;1417;1431;1493;1551	457;804;1753;1964;1982;2078;2149	793;1490;3208;3672;3673;3674;3675;3676;3709;3917;4030;4031	793;1490;3208;3673;3709;3917;4030
Q8WVC0;Q8WVC0-2	Q8WVC0;Q8WVC0-2	7;6	7;6	7;6	RNA polymerase-associated protein LEO1	LEO1	;	2	7	7	7	14.9	14.9	14.9	75.403	666	666;606	0	85.194	1376600	23				391	447;548;549;638;721;907;1003	True;True;True;True;True;True;True	446;547;548;638;721;907;1003	565;566;708;709;710;711;837;959;1210;1211;1370	1001;1002;1003;1004;1005;1006;1007;1008;1009;1334;1335;1336;1337;1338;1339;1340;1341;1546;1547;1753;2166;2167;2168;2443	1003;1334;1339;1547;1753;2166;2443
P05387	P05387	4	4	4	60S acidic ribosomal protein P2	RPLP2		1	4	4	4	47.8	47.8	47.8	11.665	115	115	0	80.947	693850	9				55	595;596;1034;1621	True;True;True;True	595;596;1034;1626	773;774;1425;2237;2238	1443;1444;2560;2561;4165;4166;4167;4168;4169	1443;1444;2560;4168
P62917	P62917	7	7	7	60S ribosomal protein L8	RPL8		1	7	7	7	26.5	26.5	26.5	28.024	257	257	0	80.256	769510	6				270	132;133;150;211;746;1476;1550	True;True;True;True;True;True;True	132;133;150;211;746;1481;1555	178;179;202;280;996;2059;2154	340;341;380;509;1805;3857;4038	340;341;380;509;1805;3857;4038
Q92841-1;Q92841-3;Q92841-2;Q92841	Q92841-1;Q92841-3;Q92841-2;Q92841	9;9;9;9	9;9;9;9	6;6;6;6	Probable ATP-dependent RNA helicase DDX17	DDX17	;;;	4	9	9	6	16.3	16.3	10.8	72.371	650	650;652;652;729	0	73.675	686110	10				398	278;279;479;708;826;911;1029;1218;1292	True;True;True;True;True;True;True;True;True	277;278;478;708;826;911;1029;1221;1295	366;367;606;946;1106;1215;1418;1692;1799	656;657;1099;1100;1731;1988;2172;2551;3095;3308	656;657;1100;1731;1988;2172;2551;3095;3308
P02545-5;P02545-4;P02545-3;P02545;P02545-2;P02545-6	P02545-5;P02545-4;P02545-3;P02545;P02545-2;P02545-6	6;6;6;6;4;4	6;6;6;6;4;4	6;6;6;6;4;4	Prelamin-A/C;Lamin-A/C	LMNA	;;;;;	6	6	6	6	19.8	19.8	19.8	62.852	565	565;574;634;664;572;614	0	72.077	759120	9				45	831;838;919;1082;1302;1411	True;True;True;True;True;True	831;838;919;1082;1305;1416	1111;1122;1223;1491;1814;1963	1995;2023;2183;2691;3347;3348;3669;3670;3671	1995;2023;2183;2691;3347;3669
P39019	P39019	8	8	8	40S ribosomal protein S19	RPS19		1	8	8	8	57.9	57.9	57.9	16.06	145	145	0	71.998	1534600	18				169	75;76;218;509;834;1032;1101;1500	True;True;True;True;True;True;True;True	75;76;218;508;834;1032;1103;1505	106;107;288;645;646;1116;1117;1422;1423;1527;2094	200;201;202;518;1177;1178;1179;1180;1181;2013;2014;2015;2557;2558;2774;3941;3942;3943;3944	200;202;518;1180;2014;2557;2774;3942
P07437	P07437	19	5	4	Tubulin beta chain	TUBB		1	19	5	4	49.1	14.4	11	49.67	444	444	0	71.853	1204000	16				63	55;102;362;426;427;618;636;652;653;711;773;812;914;915;948;1083;1223;1318;1359	True;True;False;False;False;False;False;True;True;False;False;False;False;False;True;False;False;False;False	55;102;361;425;426;618;636;652;653;711;773;812;914;915;948;1083;1226;1321;1362	80;137;466;540;541;542;810;834;835;852;853;949;1035;1086;1087;1218;1219;1259;1492;1698;1699;1831;1892	150;151;152;245;246;247;248;249;808;809;942;943;944;945;946;947;948;949;950;951;952;1498;1499;1542;1543;1544;1566;1567;1743;1873;1953;1954;1955;1956;1957;1958;1959;2175;2176;2246;2247;2248;2249;2250;2251;2692;2693;3104;3105;3106;3107;3380;3522;3523;3524	151;247;808;942;945;1499;1543;1566;1567;1743;1873;1953;2175;2176;2249;2693;3106;3380;3522
Q16555-2;Q16555	Q16555-2;Q16555	9;9	9;9	7;7	Dihydropyrimidinase-related protein 2	DPYSL2	;	2	9	9	7	25.9	25.9	20.5	58.162	536	536;572	0	70.136	699800	11				348	66;157;451;468;668;949;1005;1054;1136	True;True;True;True;True;True;True;True;True	66;157;450;467;668;949;1005;1054;1138	94;209;570;591;870;1260;1373;1374;1455;1456;1572	175;388;1026;1027;1075;1593;2252;2446;2447;2628;2629;2851	175;388;1027;1075;1593;2252;2446;2628;2851
P16152;P16152-2	P16152;P16152-2	6;3	6;3	4;1	Carbonyl reductase [NADPH] 1	CBR1	;	2	6	6	4	27.4	27.4	17	30.375	277	277;173	0	69.644	389920	9				107	240;263;336;429;463;607	True;True;True;True;True;True	239;262;335;428;462;607	316;350;436;544;584;796	557;632;633;760;761;954;1052;1478;1479	557;632;761;954;1052;1478
Q9P258	Q9P258	7	7	7	Protein RCC2	RCC2		1	7	7	7	19.3	19.3	19.3	56.084	522	522	0	69.644	230590	10				426	124;161;239;458;790;1353;1420	True;True;True;True;True;True;True	124;161;238;457;790;1356;1425	166;167;213;315;579;1061;1884;1975	309;310;311;312;313;392;556;1044;1911;3510;3702	310;392;556;1044;1911;3510;3702
P18124	P18124	10	10	10	60S ribosomal protein L7	RPL7		1	10	10	10	37.1	37.1	37.1	29.225	248	248	0	69.072	1295400	12				114	537;637;661;682;1134;1135;1175;1257;1304;1591	True;True;True;True;True;True;True;True;True;True	536;637;661;682;1136;1137;1177;1260;1307;1596	692;836;862;887;1570;1571;1634;1744;1817;2204;2205	1310;1545;1578;1618;2849;2850;2982;3189;3352;4119;4120;4121;4122	1310;1545;1578;1618;2849;2850;2982;3189;3352;4119
P21333-2;P21333	P21333-2;P21333	10;10	10;10	10;10	Filamin-A	FLNA	;	2	10	10	10	7.5	7.5	7.5	280.01	2639	2639;2647	0	67.536	756930	14				119	28;87;249;391;538;663;903;1334;1335;1613	True;True;True;True;True;True;True;True;True;True	28;87;248;390;537;663;903;1337;1338;1618	39;119;328;500;693;864;1206;1855;1856;1857;2229	71;217;218;576;871;1311;1312;1313;1580;2161;3437;3438;3439;3440;4157	71;217;576;871;1312;1580;2161;3438;3440;4157
P62081	P62081	7	7	7	40S ribosomal protein S7	RPS7		1	7	7	7	49	49	49	22.127	194	194	0	67.445	1187400	20				235	288;527;528;665;719;1366;1367	True;True;True;True;True;True;True	287;526;527;665;719;1371;1372	378;379;671;672;866;867;957;1905;1906;1907;1908	676;677;1274;1275;1584;1585;1586;1587;1588;1589;1751;3549;3550;3551;3552;3553;3554;3555;3556;3557	677;1274;1275;1586;1751;3551;3556
P61978-3;P61978;P61978-2	P61978-3;P61978;P61978-2	5;5;5	5;5;5	5;5;5	Heterogeneous nuclear ribonucleoprotein K	HNRNPK	;;	3	5	5	5	13	13	13	48.562	440	440;463;464	0	67.122	266380	11				233	97;573;610;611;1549	True;True;True;True;True	97;573;610;611;1554	130;131;747;800;801;2153	235;236;1395;1396;1397;1398;1399;1483;1484;1485;4037	236;1396;1483;1485;4037
P29692;P29692-2;P29692-3	P29692;P29692-2;P29692-3	3;3;2	3;3;2	3;3;2	Elongation factor 1-delta	EEF1D	;;	3	3	3	3	18.5	18.5	18.5	31.121	281	281;647;257	0	66.316	430000	4				145	491;539;1251	True;True;True	490;538;1254	621;694;1732;1733	1123;1314;3170;3171	1123;1314;3171
P62280	P62280	6	6	6	40S ribosomal protein S11	RPS11		1	6	6	6	32.3	32.3	32.3	18.431	158	158	0	66.31	1595300	6				248	166;167;190;245;361;1499	True;True;True;True;True;True	166;167;190;244;360;1504	222;223;224;254;321;465;2093	419;420;421;474;562;807;3940	419;421;474;562;807;3940
P83731	P83731	6	6	6	60S ribosomal protein L24	RPL24		1	6	6	6	29.3	29.3	29.3	17.779	157	157	0	65.659	825230	8				286	62;63;176;666;1322;1447	True;True;True;True;True;True	62;63;176;666;1325;1452	88;89;90;236;868;1838;2008	168;169;170;171;449;1590;1591;3413;3758	168;169;449;1590;3413;3758
P25705-2;P25705;P25705-3	P25705-2;P25705;P25705-3	10;10;9	10;10;9	10;10;9	ATP synthase subunit alpha, mitochondrial	ATP5A1	;;	3	10	10	10	24.1	24.1	24.1	54.493	503	503;553;531	0	65.617	710840	12				135	152;303;651;822;1150;1301;1395;1456;1502;1545	True;True;True;True;True;True;True;True;True;True	152;302;651;822;1152;1304;1400;1461;1507;1550	204;396;850;851;1102;1590;1813;1943;2031;2032;2096;2148	382;700;1564;1565;1982;2887;3346;3612;3798;3799;3946;3947;4029	382;700;1565;1982;2887;3346;3612;3798;3947;4029
P62979	P62979	2	2	2	Ubiquitin-40S ribosomal protein S27a;Ubiquitin;40S ribosomal protein S27a	RPS27A		1	2	2	2	16	16	16	17.965	156	156	0	65.097	1227500	5				272	170;1624	True;True	170;1629	227;228;2242;2243;2244	424;425;4173;4174;4175	425;4173
Q13642-1;Q13642-5;Q13642-4;Q13642-3;Q13642	Q13642-1;Q13642-5;Q13642-4;Q13642-3;Q13642	5;5;5;3;3	5;5;5;3;3	5;5;5;3;3	Four and a half LIM domains protein 1	FHL1	;;;;	5	5	5	5	23.9	23.9	23.9	31.895	280	280;296;309;194;323	0	64.569	1677600	8				321	168;181;382;386;476	True;True;True;True;True	168;181;381;385;475	225;244;245;488;489;494;601;602	422;458;459;847;848;849;855;1093;1094	422;459;847;855;1093
Q02878	Q02878	6	6	6	60S ribosomal protein L6	RPL6		1	6	6	6	22.6	22.6	22.6	32.728	288	288	0	64.558	769750	12				299	136;275;518;542;584;1483	True;True;True;True;True;True	136;274;517;541;584;1488	182;183;363;657;700;701;761;2073	346;347;348;349;350;351;652;1234;1322;1323;1431;3909	347;652;1234;1322;1431;3909
Q86V81	Q86V81	1	1	1	THO complex subunit 4	ALYREF		1	1	1	1	7	7	7	26.888	257	257	0	62.12	120960	3				379	1157	True	1159	1599;1600	2897;2898;2899	2898
P62805	P62805	5	5	5	Histone H4	HIST1H4A		1	5	5	5	45.6	45.6	45.6	11.367	103	103	0	61.403	1408800	9				256	229;645;1374;1445;1446	True;True;True;True;True	229;645;1379;1450;1451	304;305;844;1917;2005;2006;2007	542;543;1557;3572;3573;3753;3754;3755;3756;3757	543;1557;3572;3753;3757
Q00610-2;Q00610	Q00610-2;Q00610	10;10	10;10	10;10	Clathrin heavy chain 1	CLTC	;	2	10	10	10	8	8	8	187.89	1639	1639;1675	0	60.034	789460	13				292	84;111;184;353;694;846;852;1066;1145;1478	True;True;True;True;True;True;True;True;True;True	84;111;184;352;694;846;852;1066;1147;1483	116;148;248;456;904;1133;1139;1470;1584;2061	214;280;463;792;1649;2035;2043;2044;2045;2652;2877;3861;3862	214;280;463;792;1649;2035;2044;2652;2877;3861
P39023;Q92901	P39023	9;1	9;1	9;1	60S ribosomal protein L3	RPL3		2	9	9	9	25.1	25.1	25.1	46.108	403	403;407	0	59.418	975970	10				170	30;298;565;566;675;1065;1234;1425;1461	True;True;True;True;True;True;True;True;True	30;297;565;566;675;1065;1237;1430;1466	41;391;736;737;879;1469;1711;1981;2039	73;693;694;1378;1379;1610;2651;3129;3130;3708;3807	73;694;1378;1379;1610;2651;3129;3708;3807
Q14241	Q14241	9	9	9	Transcription elongation factor B polypeptide 3	TCEB3		1	9	9	9	18.2	18.2	18.2	89.908	798	798	0	58.143	1556500	17				327	193;333;667;941;942;1041;1254;1293;1496	True;True;True;True;True;True;True;True;True	193;332;667;941;942;1041;1257;1296;1501	258;259;431;432;869;1251;1252;1436;1741;1800;2087;2088	478;479;752;753;1592;2233;2234;2589;2590;2591;3185;3309;3930;3931;3932;3933;3934	478;753;1592;2233;2234;2589;3185;3309;3934
P62910	P62910	5	5	5	60S ribosomal protein L32	RPL32		1	5	5	5	28.9	28.9	28.9	15.86	135	135	0	57.983	1158700	5				268	3;356;521;522;1307	True;True;True;True;True	3;355;520;521;1310	4;459;662;663;1820	4;795;1255;1256;3356	4;795;1255;1256;3356
P07814	P07814	9	9	9	Bifunctional glutamate/proline--tRNA ligase;Glutamate--tRNA ligase;Proline--tRNA ligase	EPRS		1	9	9	9	7.9	7.9	7.9	170.59	1512	1512	0	56.48	483350	11				65	57;74;880;1201;1268;1331;1492;1493;1625	True;True;True;True;True;True;True;True;True	57;74;880;1204;1271;1334;1497;1498;1630	82;105;1178;1665;1758;1851;2082;2083;2245	154;199;2121;3035;3216;3432;3433;3924;3925;3926;4176	154;199;2121;3035;3216;3432;3924;3926;4176
P84098	P84098	5	5	5	60S ribosomal protein L19	RPL19		1	5	5	5	18.4	18.4	18.4	23.466	196	196	0	56.396	1090000	10				288	608;710;751;989;1556	True;True;True;True;True	608;710;751;989;1561	797;798;948;1006;1007;1350;2161	1480;1481;1742;1823;1824;1825;1826;2409;4046;4047	1481;1742;1824;2409;4046
P27348;P31947-2;P62258-2;Q04917;P31947	P27348	5;1;1;1;1	5;1;1;1;1	4;0;0;0;0	14-3-3 protein theta	YWHAQ		5	5	5	4	39.6	39.6	36.3	27.764	245	245;216;233;246;248	0	56.271	344940	7				141	736;762;1056;1231;1311	True;True;True;True;True	736;762;1056;1234;1314	981;1020;1458;1708;1824	1784;1846;2631;2632;3123;3366;3367	1784;1846;2631;3123;3366
Q13643	Q13643	8	8	8	Four and a half LIM domains protein 3	FHL3		1	8	8	8	52.5	52.5	52.5	31.192	280	280	0	56.122	2227200	15				322	192;256;714;755;1186;1207;1370;1601	True;True;True;True;True;True;True;True	192;255;714;755;1188;1210;1375;1606	256;257;335;952;1013;1647;1672;1673;1911;1912;2216	476;477;590;591;592;593;1746;1834;1835;1836;1837;2996;3044;3045;3562;3563;4139	477;591;1746;1836;2996;3044;3562;4139
P52272-2;P52272	P52272-2;P52272	6;6	6;6	6;6	Heterogeneous nuclear ribonucleoprotein M	HNRNPM	;	2	6	6	6	12.7	12.7	12.7	73.62	691	691;730	0	56	587060	12				205	399;456;622;680;954;956	True;True;True;True;True;True	398;455;622;680;954;956	509;577;814;885;1265;1267;1268	884;885;1042;1503;1504;1505;1616;2257;2258;2259;2261;2262	884;1042;1503;1616;2257;2262
P27635;Q96L21	P27635;Q96L21	6;3	6;3	6;3	60S ribosomal protein L10;60S ribosomal protein L10-like	RPL10;RPL10L	;	2	6	6	6	36.4	36.4	36.4	24.604	214	214;214	0	54.682	877150	16				142	73;358;540;984;1436;1568	True;True;True;True;True;True	73;357;539;984;1441;1573	104;462;695;696;1344;1994;1995;2177;2178	198;799;800;801;1315;1316;2402;3730;3731;3732;4075;4076;4077;4078;4079;4080	198;799;1315;2402;3730;4078
P62888	P62888	3	3	3	60S ribosomal protein L30	RPL30		1	3	3	3	40.9	40.9	40.9	12.784	115	115	0	53.703	1053700	3				264	922;1336;1435	True;True;True	922;1339;1440	1226;1858;1859;1993	2186;3441;3442;3729	2186;3441;3729
P61247	P61247	4	4	4	40S ribosomal protein S3a	RPS3A		1	4	4	4	19.7	19.7	19.7	29.945	264	264	0	53.052	307770	8				227	11;788;1018;1443	True;True;True;True	11;788;1018;1448	13;1059;1403;2003	18;1909;2515;3747;3748;3749;3750;3751	18;1909;2515;3749
P07910-2;P07910;P07910-4;P07910-3;O60812;B2RXH8;P0DMR1;B7ZW38	P07910-2;P07910;P07910-4;P07910-3	7;7;6;4;3;3;2;2	7;7;6;4;3;3;2;2	7;7;6;4;3;3;2;2	Heterogeneous nuclear ribonucleoproteins C1/C2	HNRNPC	;;;	8	7	7	7	34.5	34.5	34.5	32.337	293	293;306;250;226;293;293;293;293	0	52.495	548780	11				67	405;961;1012;1140;1203;1219;1444	True;True;True;True;True;True;True	404;961;1012;1142;1206;1222;1449	515;1275;1393;1578;1668;1693;2004	896;897;898;2279;2486;2859;3039;3096;3097;3098;3752	897;2279;2486;2859;3039;3097;3752
P07900;P07900-2;Q14568;Q58FF8	P07900;P07900-2	9;9;1;1	7;7;0;0	7;7;0;0	Heat shock protein HSP 90-alpha	HSP90AA1	;	4	9	7	7	15.3	11.7	11.7	84.659	732	732;854;343;381	0	52.354	750440	8				66	15;91;116;117;284;490;506;512;615	False;True;True;True;True;False;True;True;True	15;91;116;117;283;489;505;511;615	20;123;156;157;372;620;642;649;805;806	34;35;225;289;290;668;1122;1167;1189;1190;1191;1192;1491;1492	34;225;289;290;668;1122;1167;1190;1492
P31943;P55795	P31943	6;2	6;2	6;2	Heterogeneous nuclear ribonucleoprotein H;Heterogeneous nuclear ribonucleoprotein H, N-terminally processed	HNRNPH1		2	6	6	6	21.8	21.8	21.8	49.229	449	449;449	0	52.118	303690	7				152	219;325;397;445;1589;1598	True;True;True;True;True;True	219;324;396;444;1594;1603	289;423;507;563;2202;2213	519;741;881;996;997;998;4117;4136	519;741;881;997;4117;4136
P31040-2;P31040;P31040-3	P31040-2;P31040;P31040-3	3;3;2	3;3;2	3;3;2	Succinate dehydrogenase [ubiquinone] flavoprotein subunit, mitochondrial	SDHA	;;	3	3	3	3	7.3	7.3	7.3	67.299	616	616;664;519	0	51.57	519040	5				149	795;1272;1423	True;True;True	795;1275;1428	1067;1068;1768;1769;1978	1925;1926;3248;3249;3705	1925;3248;3705
P04075;P04075-2	P04075;P04075-2	3;2	3;2	3;2	Fructose-bisphosphate aldolase A	ALDOA	;	2	3	3	3	13.2	13.2	13.2	39.42	364	364;418	0	51.509	230380	5				46	431;558;1107	True;True;True	430;557;1109	546;724;1534	957;1355;1356;1357;1358;2782	957;1356;2782
P62263	P62263	5	5	5	40S ribosomal protein S14	RPS14		1	5	5	5	34.4	34.4	34.4	16.273	151	151	0	51.469	1251900	17				243	17;179;567;568;1472	True;True;True;True;True	17;179;567;568;1477	22;23;239;240;738;739;740;741;2054	37;38;39;40;452;453;454;1380;1381;1382;1383;1384;3844;3845;3846;3847;3848;3849	40;452;1380;1384;3849
Q02543	Q02543	6	6	6	60S ribosomal protein L18a	RPL18A		1	6	6	6	30.1	30.1	30.1	20.762	176	176	0	50.844	1037700	9				297	223;308;379;550;588;1477	True;True;True;True;True;True	223;307;378;549;588;1482	294;401;485;712;765;766;2060	525;710;842;1342;1435;1436;3858;3859;3860	525;710;842;1342;1435;3860
Q9UQ35;Q9UQ35-2	Q9UQ35	6;1	6;1	6;1	Serine/arginine repetitive matrix protein 2	SRRM2		2	6	6	6	3.9	3.9	3.9	299.61	2752	2752;2334	0	49.927	305920	6				435	365;944;957;1196;1382;1388	True;True;True;True;True;True	364;944;957;1198;1387;1393	469;1254;1269;1658;1928;1935	813;814;2237;2263;2264;3010;3593;3603	813;2237;2263;3010;3593;3603		82		2448
Q15459	Q15459	1	1	1	Splicing factor 3A subunit 1	SF3A1		1	1	1	1	2	2	2	88.885	793	793	0	49.683	37854	1				342	1513	True	1518	2109	3961	3961
Q14195;Q14195-2;Q14117	Q14195;Q14195-2	6;6;1	5;5;1	4;4;0	Dihydropyrimidinase-related protein 3	DPYSL3	;	3	6	5	4	16.5	13.7	12.5	61.963	570	570;684;519	0	49.402	239960	11				325	52;67;551;616;949;1055	True;True;True;True;False;True	52;67;550;616;949;1055	77;95;713;807;808;1260;1457	146;147;176;177;178;1343;1344;1493;1494;1495;2252;2630	146;177;1344;1494;2252;2630
P46776	P46776	6	6	6	60S ribosomal protein L27a	RPL27A		1	6	6	6	45.9	45.9	45.9	16.561	148	148	0	48.272	1437100	10				182	440;623;1045;1073;1227;1330	True;True;True;True;True;True	439;623;1045;1073;1230;1333	557;815;1441;1442;1480;1481;1704;1850	986;1506;2605;2606;2670;2671;2672;2673;3113;3431	986;1506;2605;2671;3113;3431
Q15365	Q15365	6	6	4	Poly(rC)-binding protein 1	PCBP1		1	6	6	4	32.9	32.9	23.3	37.497	356	356	0	47.404	437980	14				338	22;65;299;583;854;1515	True;True;True;True;True;True	22;65;298;583;854;1520	30;31;93;392;760;1141;2111	50;51;52;53;54;55;56;174;695;696;1429;1430;2047;3963;3964	55;174;695;1430;2047;3963
P13639	P13639	6	6	6	Elongation factor 2	EEF2		1	6	6	6	11	11	11	95.337	858	858	0	46.665	581580	11				96	182;377;462;870;1333;1622	True;True;True;True;True;True	182;376;461;870;1336;1627	246;483;583;1167;1168;1853;1854;2239;2240	460;840;1051;2103;2104;2105;2106;3435;3436;4170;4171	460;840;1051;2106;3436;4170
Q96QC0	Q96QC0	7	7	7	Serine/threonine-protein phosphatase 1 regulatory subunit 10	PPP1R10		1	7	7	7	9.5	9.5	9.5	99.057	940	940	0	46.119	635030	12				407	272;579;1167;1294;1306;1400;1401	True;True;True;True;True;True;True	271;579;1169;1297;1309;1405;1406	360;754;755;1611;1801;1802;1819;1952;1953	648;1421;1422;1423;1424;2917;3310;3311;3354;3355;3650;3651;3652	648;1423;2917;3310;3355;3650;3652
P22392-2;P22392;O60361	P22392-2;P22392	5;3;2	5;3;2	2;1;1	Nucleoside diphosphate kinase B	NME2	;	3	5	5	2	38.6	38.6	12	30.137	267	267;152;137	0	45.988	1370900	8				125	1327;1375;1511;1611;1612	True;True;True;True;True	1330;1380;1516;1616;1617	1846;1847;1918;2106;2107;2227;2228	3427;3428;3574;3957;3958;4153;4154;4155;4156	3427;3574;3957;4153;4155
Q12904;Q12904-2	Q12904;Q12904-2	5;5	5;5	5;5	Aminoacyl tRNA synthase complex-interacting multifunctional protein 1;Endothelial monocyte-activating polypeptide 2	AIMP1	;	2	5	5	5	24.4	24.4	24.4	34.352	312	312;336	0	45.802	777040	10				310	557;672;734;1004;1419	True;True;True;True;True	556;672;734;1004;1424	723;875;978;1371;1372;1973;1974	1354;1603;1604;1605;1606;1781;2444;2445;3700;3701	1354;1604;1781;2444;3700
P61254;Q9UNX3;Q2PPJ7-3;Q2PPJ7-2;Q2PPJ7	P61254;Q9UNX3	7;6;1;1;1	7;6;1;1;1	7;6;1;1;1	60S ribosomal protein L26;60S ribosomal protein L26-like 1	RPL26;RPL26L1	;	5	7	7	7	33.1	33.1	33.1	17.258	145	145;145;1835;1839;1873	0	45.676	429220	12				228	504;620;706;972;973;1553;1623	True;True;True;True;True;True;True	503;620;706;972;973;1558;1628	639;640;812;944;1328;1329;1330;2157;2241	1164;1165;1501;1726;2375;2376;2377;2378;2379;2380;2381;4041;4172	1165;1501;1726;2380;2381;4041;4172
P52943;P52943-2	P52943;P52943-2	3;3	3;3	3;3	Cysteine-rich protein 2	CRIP2	;	2	3	3	3	33.7	33.7	33.7	22.492	208	208;282	0	45.666	218850	5				209	137;485;486	True;True;True	137;484;485	184;613;614;615	352;353;1109;1110;1111	352;1109;1110
P26373;P26373-2	P26373;P26373-2	6;4	6;4	6;4	60S ribosomal protein L13	RPL13	;	2	6	6	6	23.7	23.7	23.7	24.261	211	211;164	0	45.367	563720	5				137	412;771;1191;1192;1249;1347	True;True;True;True;True;True	411;771;1193;1194;1252;1350	525;1033;1653;1654;1729;1877	919;1868;3005;3006;3166;3499	919;1868;3005;3006;3166;3499
P13807-2;P13807	P13807-2;P13807	5;5	5;5	5;5	Glycogen [starch] synthase, muscle	GYS1	;	2	5	5	5	11.7	11.7	11.7	76.482	673	673;737	0	44.406	558620	8				97	368;978;1177;1393;1462	True;True;True;True;True	367;978;1179;1398;1467	473;1337;1636;1940;1941;2040	823;824;2393;2984;3608;3609;3610;3808	823;2393;2984;3609;3808
P62701;Q8TD47;P22090	P62701	7;1;1	7;1;1	7;1;1	40S ribosomal protein S4, X isoform	RPS4X		3	7	7	7	25.5	25.5	25.5	29.597	263	263;263;263	0	43.644	728500	10				253	255;433;457;894;902;1323;1530	True;True;True;True;True;True;True	254;432;456;894;902;1326;1535	334;548;578;1195;1205;1839;2129	586;587;588;589;961;1043;2148;2159;2160;3414;3992	589;961;1043;2148;2160;3414;3992
P62841	P62841	3	3	3	40S ribosomal protein S15	RPS15		1	3	3	3	39.3	39.3	39.3	17.04	145	145	0	43.638	565510	7				258	226;250;478	True;True;True	226;249;477	300;329;604;605	534;535;536;577;1096;1097;1098	534;577;1097
P78371-2;P78371	P78371-2;P78371	6;6	6;6	6;6	T-complex protein 1 subunit beta	CCT2	;	2	6	6	6	22.3	22.3	22.3	52.717	488	488;535	0	41.68	369670	12				285	505;601;983;1122;1144;1162	True;True;True;True;True;True	504;601;983;1124;1146;1164	641;780;781;1343;1553;1583;1605	1166;1452;1453;2399;2400;2401;2811;2812;2874;2875;2876;2908;2909	1166;1453;2399;2812;2876;2909
P04406;P04406-2	P04406;P04406-2	5;4	5;4	5;4	Glyceraldehyde-3-phosphate dehydrogenase	GAPDH	;	2	5	5	5	26.3	26.3	26.3	36.053	335	335;293	0	40.209	3237600	22				48	582;1459;1466;1468;1547	True;True;True;True;True	582;1464;1471;1473;1552	759;2036;2046;2047;2048;2050;2150;2151	1428;3804;3820;3821;3822;3823;3824;3825;3826;3827;3828;3829;3830;3831;3832;3833;3834;3835;3836;3837;3840;4032;4033	1428;3804;3836;3840;4032
O94842-3;O94842-2;O94842;O94900;O15405-2;O15405	O94842-3;O94842-2;O94842	4;4;4;1;1;1	4;4;4;1;1;1	4;4;4;1;1;1	TOX high mobility group box family member 4	TOX4	;;	6	4	4	4	13.6	13.6	13.6	63.594	595	595;598;621;526;571;576	0	39.382	339180	6				41	237;446;624;1210	True;True;True;True	236;445;624;1213	313;564;816;1680	554;999;1000;1507;3062;3063	554;999;1507;3063
P32119;P32119-2	P32119	4;1	4;1	4;1	Peroxiredoxin-2	PRDX2		2	4	4	4	19.7	19.7	19.7	21.892	198	198;142	0	39.093	619120	8				153	139;261;444;692	True;True;True;True	139;260;443;692	187;348;562;902	360;630;995;1643;1644;1645;1646;1647	360;630;995;1645
P46777	P46777	4	4	4	60S ribosomal protein L5	RPL5		1	4	4	4	14.8	14.8	14.8	34.362	297	297	0	38.538	150150	4				183	210;415;923;1086	True;True;True;True	210;414;923;1086	279;528;1227;1496	508;922;2187;2699;2700	508;922;2187;2700
P35232;P35232-2	P35232;P35232-2	5;3	5;3	5;3	Prohibitin	PHB	;	2	5	5	5	37.1	37.1	37.1	29.804	272	272;155	0	37.949	398900	8				157	6;319;487;553;599	True;True;True;True;True	6;318;486;552;599	7;414;616;715;777	8;9;10;11;724;1112;1346;1447;1448	9;724;1112;1346;1447
P34932	P34932	6	6	5	Heat shock 70 kDa protein 4	HSPA4		1	6	6	5	13.5	13.5	11.8	94.33	840	840	0	37.913	471050	8				156	398;586;874;1053;1479;1482	True;True;True;True;True;True	397;586;874;1053;1484;1487	508;763;1172;1454;2062;2072	882;883;1433;2112;2627;3863;3864;3908	883;1433;2112;2627;3864;3908
P08865	P08865	3	3	3	40S ribosomal protein SA	RPSA		1	3	3	3	12.9	12.9	12.9	32.854	295	295	0	37.654	371130	5				71	68;311;867	True;True;True	68;310;867	96;404;1164	179;180;181;182;713;2100	179;713;2100
Q16658	Q16658	3	3	3	Fascin	FSCN1		1	3	3	3	12.4	12.4	12.4	54.529	493	493	0	36.958	186890	5				349	918;1572;1606	True;True;True	918;1577;1611	1222;2182;2222	2180;2181;2182;4085;4148	2182;4085;4148
P63244	P63244	5	5	5	Guanine nucleotide-binding protein subunit beta-2-like 1;Guanine nucleotide-binding protein subunit beta-2-like 1, N-terminally processed	GNB2L1		1	5	5	5	18	18	18	35.076	317	317	0	35.409	267190	5				277	216;372;912;935;1557	True;True;True;True;True	216;371;912;935;1562	286;477;1216;1243;2162	516;828;829;2173;2211;4048	516;828;2173;2211;4048
P18621;P18621-3;P18621-2	P18621;P18621-3	4;4;1	4;4;1	4;4;1	60S ribosomal protein L17	RPL17	;	3	4	4	4	19.6	19.6	19.6	21.397	184	184;228;146	0	35.376	807980	5				115	300;1531;1532;1605	True;True;True;True	299;1536;1537;1610	393;2130;2131;2220;2221	697;3993;3994;3995;4146;4147	697;3994;3995;4146
Q93077;Q7L7L0;P04908;P16104;Q8IUE6	Q93077;Q7L7L0;P04908;P16104;Q8IUE6	6;6;6;4;3	3;3;3;2;2	1;1;1;0;0	Histone H2A type 1-C;Histone H2A type 3;Histone H2A type 1-B/E;Histone H2AX;Histone H2A type 2-B	HIST1H2AC;HIST3H2A;HIST1H2AB;H2AFX;HIST2H2AB	;;;;	5	6	3	1	60.8	33.8	8.5	14.105	130	130;130;130;143;130	0	34.17	2599200	23				51	41;515;1020;1448;1449;1543	False;False;True;True;True;False	41;514;1020;1453;1454;1548	59;652;1405;1406;2009;2010;2011;2012;2013;2014;2015;2016;2017;2018;2019;2020;2144;2145	111;1195;2517;2518;2519;3759;3760;3761;3762;3763;3764;3765;3766;3767;3768;3769;3770;3771;3772;3773;3774;3775;3776;3777;3778;4015;4016;4017;4018	111;1195;2518;3760;3778;4016
Q01469	Q01469	1	1	1	Fatty acid-binding protein, epidermal	FABP5		1	1	1	1	10.4	10.4	10.4	15.164	135	135	0	33.556	77876	1				294	932	True	932	1240	2208	2208
P53597	P53597	5	5	5	Succinyl-CoA ligase [ADP/GDP-forming] subunit alpha, mitochondrial	SUCLG1		1	5	5	5	20.2	20.2	20.2	36.249	346	346	0	33.418	1378500	8				211	563;641;642;820;1130	True;True;True;True;True	562;641;642;820;1132	730;840;841;1100;1563;1564	1364;1551;1552;1553;1554;1977;2836;2837	1364;1552;1554;1977;2837
P62899-3;P62899;P62899-2	P62899-3;P62899;P62899-2	3;3;3	3;3;3	3;3;3	60S ribosomal protein L31	RPL31	;;	3	3	3	3	28.9	28.9	28.9	13.995	121	121;125;128	0	31.948	541560	3				266	309;315;940	True;True;True	308;314;940	402;409;1250	711;718;2232	711;718;2232
O60506-4;O60506-3;O60506-2;O60506;O60506-5	O60506-4;O60506-3;O60506-2;O60506;O60506-5	5;5;5;5;4	5;5;5;5;4	2;2;2;2;2	Heterogeneous nuclear ribonucleoprotein Q	SYNCRIP	;;;;	5	5	5	2	9.9	9.9	4	58.735	527	527;562;588;623;410	0	31.511	492100	6				33	31;43;406;873;1337	True;True;True;True;True	31;43;405;873;1340	42;61;516;1171;1860	74;113;899;2110;2111;3443	74;113;899;2110;3443
P40925-2;P40925;P40925-3	P40925-2;P40925;P40925-3	2;2;2	2;2;2	2;2;2	Malate dehydrogenase, cytoplasmic	MDH1	;;	3	2	2	2	15.1	15.1	15.1	27.025	245	245;334;352	0	31.278	91991	2				172	1088;1471	True;True	1088;1476	1498;2053	2706;3843	2706;3843
P24534	P24534	3	3	3	Elongation factor 1-beta	EEF1B2		1	3	3	3	22.7	22.7	22.7	24.763	225	225	0	31.265	265160	3				132	1236;1289;1308	True;True;True	1239;1292;1311	1715;1796;1821	3134;3305;3357	3134;3305;3357
P61981;P31946-2;P31946	P61981;P31946-2;P31946	4;2;2	3;1;1	3;1;1	14-3-3 protein gamma;14-3-3 protein gamma, N-terminally processed;14-3-3 protein beta/alpha;14-3-3 protein beta/alpha, N-terminally processed	YWHAG;YWHAB	;;	3	4	3	3	32	28.7	28.7	28.302	247	247;244;246	0	30.165	242690	4				234	760;803;1056;1310	True;True;False;True	760;803;1056;1313	1018;1076;1458;1823	1843;1937;2631;2632;3364;3365	1843;1937;2631;3364
Q15046;Q15046-2	Q15046;Q15046-2	3;3	3;3	3;3	Lysine--tRNA ligase	KARS	;	2	3	3	3	13.1	13.1	13.1	68.047	597	597;625	0	29.742	176840	7				334	266;842;1146	True;True;True	265;842;1148	353;1126;1585	636;2027;2028;2878;2879;2880;2881	636;2027;2879
P60866;P60866-2	P60866;P60866-2	2;2	2;2	2;2	40S ribosomal protein S20	RPS20	;	2	2	2	2	19.3	19.3	19.3	13.373	119	119;142	0	29.599	339920	2				224	813;1255	True;True	813;1258	1088;1742	1960;3186	1960;3186
Q99623;Q99623-2	Q99623;Q99623-2	4;3	4;3	4;3	Prohibitin-2	PHB2	;	2	4	4	4	20.7	20.7	20.7	33.296	299	299;261	0	29.374	236420	3				410	677;850;980;1503	True;True;True;True	677;850;980;1508	882;1137;1340;2097	1613;2040;2396;3948	1613;2040;2396;3948
Q13283-2;Q13283	Q13283-2;Q13283	2;2	2;2	2;2	Ras GTPase-activating protein-binding protein 1	G3BP1	;	2	2	2	2	28.7	28.7	28.7	13.874	122	122;466	0	29.343	310080	3				318	1084;1514	True;True	1084;1519	1493;1494;2110	2694;2695;3962	2695;3962
P41219;P41219-2	P41219;P41219-2	4;4	3;3	3;3	Peripherin	PRPH	;	2	4	3	3	13.2	10.9	10.9	53.65	470	470;471	0	28.501	85860	3				175	345;848;885;943	True;True;True;False	344;848;885;943	446;1135;1184;1253	777;2038;2128;2235;2236	777;2038;2128;2235
P04792	P04792	3	3	3	Heat shock protein beta-1	HSPB1		1	3	3	3	28.3	28.3	28.3	22.782	205	205	0	28.105	251200	8				49	756;772;791	True;True;True	756;772;791	1014;1034;1062	1838;1839;1869;1870;1871;1872;1912;1913	1839;1870;1912
Q92522	Q92522	4	4	4	Histone H1x	H1FX		1	4	4	4	23.5	23.5	23.5	22.487	213	213	0	27.809	372520	8				394	2;104;472;1071	True;True;True;True	2;104;471;1071	3;139;597;1478	3;251;252;253;1089;2666;2667;2668	3;251;1089;2668
P40939	P40939	3	3	3	Trifunctional enzyme subunit alpha, mitochondrial;Long-chain enoyl-CoA hydratase;Long chain 3-hydroxyacyl-CoA dehydrogenase	HADHA		1	3	3	3	5.8	5.8	5.8	82.999	763	763	0	27.785	142040	5				174	285;330;381	True;True;True	284;329;380	373;428;487	669;748;749;845;846	669;748;846
Q8IYB1	Q8IYB1	2	2	2	Protein MB21D2	MB21D2		1	2	2	2	5.9	5.9	5.9	55.8	491	491	0	27.773	546690	5				380	717;1242	True;True	717;1245	955;1721	1749;3143;3144;3145;3146	1749;3144
P60981-2;P60981	P60981-2;P60981	4;4	4;4	2;2	Destrin	DSTN	;	2	4	4	2	27.7	27.7	19.6	16.62	148	148;165	0	27.756	822560	4				226	363;964;965;1575	True;True;True;True	362;964;965;1580	467;1312;1313;1314;2185	810;2355;2356;2357;4089	810;2355;2357;4089
P63104;P63104-2	P63104;P63104-2	4;2	3;2	3;2	14-3-3 protein zeta/delta	YWHAZ	;	2	4	3	3	29.4	26.1	26.1	27.745	245	245;170	0	27.741	335170	5				273	436;761;1056;1312	True;True;False;True	435;761;1056;1315	551;1019;1458;1825	964;1844;1845;2631;2632;3368;3369	964;1844;2631;3369
P62906	P62906	4	4	4	60S ribosomal protein L10a	RPL10A		1	4	4	4	27.6	27.6	27.6	24.831	217	217	0	27.566	425740	7				267	39;151;376;752	True;True;True;True	39;151;375;752	57;203;482;1008;1009	108;109;381;839;1827;1828;1829;1830	109;381;839;1828
P09211	P09211	2	2	2	Glutathione S-transferase P	GSTP1		1	2	2	2	14.3	14.3	14.3	23.356	210	210	0	27.404	169490	3				73	29;1103	True;True	29;1105	40;1529	72;2776;2777	72;2776
P62913-2;P62913	P62913-2;P62913	2;2	2;2	2;2	60S ribosomal protein L11	RPL11	;	2	2	2	2	15.8	15.8	15.8	20.124	177	177;178	0	27.231	793220	6				269	1491;1566	True;True	1496;1571	2081;2174;2175	3922;3923;4068;4069;4070;4071	3922;4069
P37108	P37108	2	2	2	Signal recognition particle 14 kDa protein	SRP14		1	2	2	2	20.6	20.6	20.6	14.57	136	136	0	27.183	2283900	8				164	305;1498	True;True	304;1503	398;2091;2092	702;703;704;705;706;3937;3938;3939	705;3937
P30041	P30041	4	4	4	Peroxiredoxin-6	PRDX6		1	4	4	4	27.2	27.2	27.2	25.035	224	224	0	27.158	203830	7				146	203;335;481;1100	True;True;True;True	203;334;480;1102	269;435;608;1526	495;758;759;1102;2771;2772;2773	495;758;1102;2772
P62269	P62269	4	4	4	40S ribosomal protein S18	RPS18		1	4	4	4	25.7	25.7	25.7	17.718	152	152	0	27.123	352480	5				245	1165;1470;1573;1620	True;True;True;True	1167;1475;1578;1625	1609;2052;2183;2236	2913;2914;2915;3842;4086;4164	2914;3842;4086;4164
Q15233;Q15233-2	Q15233;Q15233-2	4;3	4;3	4;3	Non-POU domain-containing octamer-binding protein	NONO	;	2	4	4	4	11	11	11	54.231	471	471;382	0	27.116	206240	6				337	312;317;958;1329	True;True;True;True	311;316;958;1332	405;411;1270;1849	714;720;721;2265;2266;3430	714;721;2265;3430
P23246-2;P23246	P23246-2;P23246	4;4	4;4	4;4	Splicing factor, proline- and glutamine-rich	SFPQ	;	2	4	4	4	9.6	9.6	9.6	72.262	669	669;707	0	27.037	546240	7				127	77;437;1059;1590	True;True;True;True	77;436;1059;1595	108;109;552;1461;1462;2203	203;204;965;2636;2637;2638;4118	203;965;2638;4118
P09382	P09382	3	3	3	Galectin-1	LGALS1		1	3	3	3	27.4	27.4	27.4	14.716	135	135	0	26.917	241180	6				74	235;359;360	True;True;True	234;358;359	311;463;464	552;802;803;804;805;806	552;802;803
P47914	P47914	3	3	3	60S ribosomal protein L29	RPL29		1	3	3	3	20.8	20.8	20.8	17.752	159	159	0	26.189	549460	5				189	114;115;774	True;True;True	114;115;774	153;154;155;1036;1037	286;287;288;1874;1875	286;288;1874
Q92804-2;Q92804	Q92804-2;Q92804	1;1	1;1	1;1	TATA-binding protein-associated factor 2N	TAF15	;	2	1	1	1	3.1	3.1	3.1	61.557	589	589;592	0	25.963	62068	2				397	1213	True	1216	1685	3080;3081	3080
P62829	P62829	3	3	3	60S ribosomal protein L23	RPL23		1	3	3	3	40	40	40	14.865	140	140	0	25.797	411300	6				257	466;647;884	True;True;True	465;647;884	588;846;1183	1058;1059;1559;1560;2126;2127	1058;1560;2126
Q15942;Q15942-2	Q15942;Q15942-2	4;2	4;2	4;2	Zyxin	ZYX	;	2	4	4	4	14.2	14.2	14.2	61.277	572	572;415	0	25.592	237800	8				345	276;332;801;1538	True;True;True;True	275;331;801;1543	364;430;1074;2138	653;654;751;1932;1933;1934;1935;4009	653;751;1934;4009
P16401	P16401	7	4	4	Histone H1.5	HIST1H1B		1	7	4	4	21.2	10.2	10.2	22.58	226	226	0	25.527	2008000	8				108	145;473;474;687;1030;1031;1266	True;False;False;True;True;True;False	145;472;473;687;1030;1031;1269	195;598;599;894;895;1419;1420;1421;1756	370;1090;1091;1626;1627;2552;2553;2554;2555;2556;3214	370;1090;1091;1626;2552;2555;3214
Q14444-2;Q14444	Q14444-2;Q14444	3;3	3;3	3;3	Caprin-1	CAPRIN1	;	2	3	3	3	13.3	13.3	13.3	76.861	694	694;709	0	25.516	320750	4				329	424;881;1284	True;True;True	423;881;1287	538;1179;1790	940;2122;3293;3294	940;2122;3294
P09651-3;P09651-2;P09651	P09651-3;P09651-2;P09651	1;1;1	1;1;1	1;1;1	Heterogeneous nuclear ribonucleoprotein A1;Heterogeneous nuclear ribonucleoprotein A1, N-terminally processed	HNRNPA1	;;	3	1	1	1	6	6	6	29.386	267	267;320;372	0	25.372	2175000	2				77	1286	True	1289	1792;1793	3301;3302	3301
P15880	P15880	4	4	4	40S ribosomal protein S2	RPS2		1	4	4	4	14.3	14.3	14.3	31.324	293	293	0	25.353	472910	6				106	402;475;899;1276	True;True;True;True	401;474;899;1279	512;600;1200;1201;1774	889;1092;2154;2155;3255;3256	889;1092;2154;3255
P35527;CON__P35527	P35527;CON__P35527	10;9	10;9	10;9	Keratin, type I cytoskeletal 9	KRT9	;	2	10	10	10	33.1	33.1	33.1	62.064	623	623;623	0	103.56	1527400	27			+	159	208;267;374;420;587;629;1096;1097;1362;1578	True;True;True;True;True;True;True;True;True;True	208;266;373;419;587;629;1098;1099;1365;1366;1583	276;277;354;480;534;764;821;822;1521;1522;1523;1895;1896;1897;2188;2189;2190	502;503;504;505;637;638;837;933;934;935;936;1434;1514;1515;2764;2765;2766;2767;2768;3527;3528;3529;3530;4093;4094;4095;4096;4097	505;638;837;934;1434;1514;2766;2768;3529;4097	13;14		326;411
P46778	P46778	3	3	3	60S ribosomal protein L21	RPL21		1	3	3	3	27.5	27.5	27.5	18.565	160	160	0	25.224	623120	9				184	676;1378;1560	True;True;True	676;1383;1565	880;881;1923;2165;2166	1611;1612;3583;3584;3585;3586;3587;4051;4052	1611;3585;4051
P17844-2;P17844	P17844-2;P17844	7;7	4;4	4;4	Probable ATP-dependent RNA helicase DDX5	DDX5	;	2	7	4	4	16.4	9.7	9.7	60.563	535	535;614	0	24.928	264670	4				112	479;501;708;861;1292;1332;1406	False;True;False;True;False;True;True	478;500;708;861;1295;1335;1411	606;635;946;1152;1799;1852;1958	1099;1100;1152;1731;2065;3308;3434;3664	1100;1152;1731;2065;3308;3434;3664
P35908;CON__P35908;CON__Q5XKE5;Q5XKE5;CON__Q9R0H5;CON__Q8VED5;CON__Q6NXH9;CON__O95678;CON__Q6IFZ6;CON__Q7Z794;CON__P12035;CON__Q01546;O95678;Q7Z794;P12035;Q01546;CON__Q9DCV7;CON__Q3KNV1;CON__P08729;CON__P05787;CON__P07744;CON__Q9NSB2;CON__Q6ISB0;P08729;P05787;P05787-2;Q9NSB2	P35908;CON__P35908	13;12;3;3;2;2;2;2;2;2;2;2;2;2;2;2;1;1;1;1;1;1;1;1;1;1;1	12;11;3;3;1;2;1;2;1;1;2;2;2;1;2;2;1;1;1;1;1;1;1;1;1;1;1	8;7;1;1;0;0;0;0;0;0;1;1;0;0;1;1;0;0;0;0;0;0;0;0;0;0;0	Keratin, type II cytoskeletal 2 epidermal	KRT2	;	27	13	12	8	33.3	31.5	24.6	65.432	639	639;645;535;535;524;531;539;551;572;578;629;638;551;578;628;638;457;469;469;483;525;600;600;469;483;511;600	0	278.54	2261400	35			+	162	318;329;347;414;416;863;877;1044;1049;1051;1190;1439;1563	True;True;False;True;True;True;True;True;True;True;True;True;True	317;328;346;413;415;863;877;1044;1049;1051;1192;1444;1568	412;413;427;448;527;529;1154;1175;1440;1447;1448;1449;1451;1452;1652;1999;2170;2171	722;723;746;747;779;921;923;924;925;926;927;928;2067;2116;2600;2601;2602;2603;2604;2611;2612;2613;2614;2615;2616;2617;2620;2621;2622;2623;2624;2625;3004;3736;3737;3738;4060;4061	723;747;779;921;926;2067;2116;2600;2614;2622;3004;3737;4061	15;16		216;467
P49458;P49458-2	P49458;P49458-2	4;2	4;2	4;2	Signal recognition particle 9 kDa protein	SRP9	;	2	4	4	4	46.5	46.5	46.5	10.112	86	86;82	0	24.722	277770	4				199	0;337;936;1540	True;True;True;True	0;336;936;1545	0;437;1244;2140	0;762;2212;4011	0;762;2212;4011
Q9GZZ1;Q9GZZ1-2	Q9GZZ1;Q9GZZ1-2	4;2	4;2	4;2	N-alpha-acetyltransferase 50	NAA50	;	2	4	4	4	30.2	30.2	30.2	19.398	169	169;81	0	24.657	624320	5				415	547;883;1176;1180	True;True;True;True	546;883;1178;1182	706;707;1181;1182;1635;1639;1640	1332;1333;2124;2125;2983;2987;2988	1332;2125;2983;2987
P61313;P61313-2	P61313;P61313-2	4;2	4;2	4;2	60S ribosomal protein L15	RPL15	;	2	4	4	4	18.1	18.1	18.1	24.146	204	204;145	0	24.562	416980	8				229	394;1067;1184;1600	True;True;True;True	393;1067;1186;1605	503;504;1471;1644;2215	874;875;876;877;878;2653;2992;4138	877;2653;2992;4138
P46821;P78559;P78559-2	P46821	4;1;1	4;1;1	4;1;1	Microtubule-associated protein 1B;MAP1B heavy chain;MAP1 light chain LC1	MAP1B		3	4	4	4	2.5	2.5	2.5	270.63	2468	2468;2803;2805	0	24.409	160320	4				187	158;1305;1316;1383	True;True;True;True	158;1308;1319;1388	210;1818;1829;1929	389;3353;3375;3594	389;3353;3375;3594
P07355;P07355-2;A6NMY6	P07355;P07355-2;A6NMY6	3;3;2	3;3;2	3;3;2	Annexin A2;Putative annexin A2-like protein	ANXA2;ANXA2P2	;;	3	3	3	3	17.4	17.4	17.4	38.604	339	339;357;339	0	24.392	329140	3				62	901;1197;1273	True;True;True	901;1199;1276	1203;1204;1659;1770	2157;2158;3011;3250	2158;3011;3250
Q9Y3F4;Q9Y3F4-2	Q9Y3F4;Q9Y3F4-2	2;2	2;2	2;2	Serine-threonine kinase receptor-associated protein	STRAP	;	2	2	2	2	7.1	7.1	7.1	38.438	350	350;363	0	24.324	111330	2				438	396;934	True;True	395;934	506;1242	880;2210	880;2210
P61604	P61604	2	2	2	10 kDa heat shock protein, mitochondrial	HSPE1		1	2	2	2	33.3	33.3	33.3	10.932	102	102	0	24.129	154140	2				232	1194;1501	True;True	1196;1506	1656;2095	3008;3945	3008;3945
P52815	P52815	3	3	3	39S ribosomal protein L12, mitochondrial	MRPL12		1	3	3	3	29.3	29.3	29.3	21.348	198	198	0	23.312	190580	3				207	628;920;1094	True;True;True	628;920;1096	820;1224;1518	1513;2184;2759	1513;2184;2759
P46782	P46782	2	2	2	40S ribosomal protein S5;40S ribosomal protein S5, N-terminally processed	RPS5		1	2	2	2	12.3	12.3	12.3	22.876	204	204	0	23.129	104790	2				185	910;1340	True;True	910;1343	1214;1865	2171;3462;3463	2171;3462
P68431	P68431	3	3	2	Histone H3.1	HIST1H3A		1	3	3	2	30.9	30.9	24.3	15.404	136	136	0	22.893	1712000	9				284	366;367;1618	True;True;True	365;366;1623	470;471;472;2234	815;816;817;818;819;820;821;822;4162	816;821;4162
P00558;P00558-2;P07205	P00558;P00558-2	4;3;1	4;3;1	4;3;1	Phosphoglycerate kinase 1	PGK1	;	3	4	4	4	14.6	14.6	14.6	44.614	417	417;389;417	0	22.739	161700	4				44	94;400;797;1437	True;True;True;True	94;399;797;1442	126;510;1070;1996	228;886;1928;3733	228;886;1928;3733
P62314	P62314	2	2	2	Small nuclear ribonucleoprotein Sm D1	SNRPD1		1	2	2	2	27.7	27.7	27.7	13.281	119	119	0	22.68	139880	3				250	1078;1586	True;True	1078;1591	1487;2199	2683;2684;4114	2683;4114
P51991-2;P51991	P51991-2;P51991	1;1	1;1	1;1	Heterogeneous nuclear ribonucleoprotein A3	HNRNPA3	;	2	1	1	1	6.2	6.2	6.2	37.029	356	356;378	0	22.673	90053	1				204	1288	True	1291	1795	3304	3304
P30050;P30050-2	P30050;P30050-2	2;1	2;1	2;1	60S ribosomal protein L12	RPL12	;	2	2	2	2	19.4	19.4	19.4	17.818	165	165;132	0	22.574	113650	8				147	269;1111	True;True	268;1113	356;1538	641;2786;2787;2788;2789;2790;2791;2792	641;2788
Q92499-3;Q92499-2;Q92499	Q92499-3;Q92499-2;Q92499	1;1;1	1;1;1	1;1;1	ATP-dependent RNA helicase DDX1	DDX1	;;	3	1	1	1	3.4	3.4	3.4	68.712	612	612;622;740	0	22.37	69835	3				393	357	True	356	460;461	796;797;798	796
P12270	P12270	2	2	2	Nucleoprotein TPR	TPR		1	2	2	2	1.1	1.1	1.1	267.29	2363	2363	0	22.296	35902	3				93	1052;1058	True;True	1052;1058	1453;1460	2626;2634;2635	2626;2634
P62266	P62266	3	3	3	40S ribosomal protein S23	RPS23		1	3	3	3	35.7	35.7	35.7	15.807	143	143	0	22.119	534770	5				244	696;707;1427	True;True;True	696;707;1432	907;945;1983	1652;1727;1728;1729;1730;3710	1652;1728;3710
Q71UI9-2;Q71UI9;P0C0S5;Q71UI9-4	Q71UI9-2;Q71UI9;P0C0S5;Q71UI9-4	3;3;3;2	1;1;1;1	1;1;1;1	Histone H2A.V;Histone H2A.Z	H2AFV;H2AFZ	;;;	4	3	1	1	39.5	25.4	25.4	12.146	114	114;128;128;102	0	21.925	284320	6				80	41;515;1452	False;False;True	41;514;1457	59;652;2025;2026;2027	111;1195;3788;3789;3790;3791;3792;3793	111;1195;3788
P08708	P08708	3	3	3	40S ribosomal protein S17	RPS17		1	3	3	3	34.1	34.1	34.1	15.55	135	135	0	21.857	279120	4				70	841;1432;1467	True;True;True	841;1437;1472	1125;1989;2049	2026;3717;3838;3839	2026;3717;3839
P09874	P09874	2	2	2	Poly [ADP-ribose] polymerase 1	PARP1		1	2	2	2	3	3	3	113.08	1014	1014	0	21.812	91668	3				78	413;1554	True;True	412;1559	526;2158	920;4042;4043	920;4042
P05388-2;P05388;Q8NHW5	P05388-2;P05388;Q8NHW5	3;3;2	3;3;2	3;3;2	60S acidic ribosomal protein P0;60S acidic ribosomal protein P0-like	RPLP0;RPLP0P6	;;	3	3	3	3	23.9	23.9	23.9	27.435	255	255;317;317	0	21.389	281630	6				56	34;460;580	True;True;True	34;459;580	46;581;756	83;84;85;1047;1048;1425	84;1048;1425
P35268	P35268	3	3	3	60S ribosomal protein L22	RPL22		1	3	3	3	39.8	39.8	39.8	14.787	128	128	0	21.332	573190	3				158	42;378;658	True;True;True	42;377;658	60;484;858	112;841;1574	112;841;1574
Q9UHD8-7;Q9UHD8-2;Q9UHD8-5;Q9UHD8;Q9UHD8-4;Q9UHD8-9;Q9UHD8-3;Q9UHD8-8	Q9UHD8-7;Q9UHD8-2;Q9UHD8-5;Q9UHD8	3;3;3;3;1;1;1;1	3;3;3;3;1;1;1;1	3;3;3;3;1;1;1;1	Septin-9	SEPTIN9	;;;	8	3	3	3	8.5	8.5	8.5	63.502	567	567;568;579;586;335;362;422;474	0	20.76	113680	3				429	146;1182;1297	True;True;True	146;1184;1300	196;1642;1807	371;2990;3326	371;2990;3326
P50990-3;P50990-2;P50990	P50990-3;P50990-2;P50990	2;2;2	2;2;2	2;2;2	T-complex protein 1 subunit theta	CCT8	;;	3	2	2	2	5.3	5.3	5.3	51.586	475	475;529;548	0	20.427	94262	2				203	49;314	True;True	49;313	73;408	141;717	141;717
P10599-2;P10599	P10599-2;P10599	3;3	3;3	3;3	Thioredoxin	TXN	;	2	3	3	3	68.2	68.2	68.2	9.4519	85	85;105	0	20.391	176950	6				83	183;1313;1453	True;True;True	183;1316;1458	247;1826;2028	461;462;3370;3371;3372;3794	462;3370;3794
P47756-2;P47756	P47756-2;P47756	3;3	3;3	3;3	F-actin-capping protein subunit beta	CAPZB	;	2	3	3	3	16.9	16.9	16.9	30.628	272	272;277	0	20.118	135510	3				188	1148;1224;1298	True;True;True	1150;1227;1301	1588;1700;1808	2885;3108;3327	2885;3108;3327
Q9UMS4	Q9UMS4	3	3	3	Pre-mRNA-processing factor 19	PRPF19		1	3	3	3	8.9	8.9	8.9	55.18	504	504	0	20.089	283360	3				432	441;673;1124	True;True;True	440;673;1126	558;876;1555	987;1607;2814	987;1607;2814
P62249	P62249	3	3	3	40S ribosomal protein S16	RPS16		1	3	3	3	25.3	25.3	25.3	16.445	146	146	0	20	423100	5				241	268;1105;1518	True;True;True	267;1107;1523	355;1531;1532;2114	639;640;2779;2780;3967	640;2780;3967
Q9UHV9	Q9UHV9	3	3	3	Prefoldin subunit 2	PFDN2		1	3	3	3	22.1	22.1	22.1	16.648	154	154	0	19.932	105140	5				430	395;572;1287	True;True;True	394;572;1290	505;746;1794	879;1392;1393;1394;3303	879;1393;3303
P09429;B2RPK0	P09429	3;1	3;1	3;1	High mobility group protein B1	HMGB1		2	3	3	3	16.3	16.3	16.3	24.893	215	215;211	0	19.82	196430	3				75	589;715;798	True;True;True	589;715;798	767;953;1071	1437;1747;1929	1437;1747;1929
P14868;P14868-2	P14868	3;1	3;1	3;1	Aspartate--tRNA ligase, cytoplasmic	DARS		2	3	3	3	7.4	7.4	7.4	57.136	501	501;401	0	19.733	45595	4				103	327;1119;1592	True;True;True	326;1121;1597	425;1549;2206	743;2807;4123;4124	743;2807;4124
P62304	P62304	2	2	2	Small nuclear ribonucleoprotein E	SNRPE		1	2	2	2	39.1	39.1	39.1	10.803	92	92	0	19.61	162640	4				249	545;1516	True;True	544;1521	704;2112	1327;1328;1329;1330;3965	1328;3965
P67809	P67809	2	2	2	Nuclease-sensitive element-binding protein 1	YBX1		1	2	2	2	11.7	11.7	11.7	35.924	324	324	0	19.609	858410	5				279	1171;1187	True;True	1173;1189	1622;1648;1649	2954;2997;2998;2999;3000;3001	2954;3001
P25685-2;P25685;Q9UDY4	P25685-2;P25685	3;3;1	3;3;1	3;3;1	DnaJ homolog subfamily B member 1	DNAJB1	;	3	3	3	3	12.1	12.1	12.1	27.016	240	240;340;337	0	19.513	244510	3				134	248;1536;1537	True;True;True	247;1541;1542	327;2136;2137	575;4007;4008	575;4007;4008
P14866-2;P14866	P14866-2;P14866	3;3	3;3	3;3	Heterogeneous nuclear ribonucleoprotein L	HNRNPL	;	2	3	3	3	14.7	14.7	14.7	50.56	456	456;589	0	19.466	280680	4				102	64;1250;1594	True;True;True	64;1253;1599	91;92;1730;1731;2208	172;173;3167;3168;3169;4126	173;3167;4126
P52597	P52597	2	2	2	Heterogeneous nuclear ribonucleoprotein F;Heterogeneous nuclear ribonucleoprotein F, N-terminally processed	HNRNPF		1	2	2	2	10.8	10.8	10.8	45.671	415	415	0	19.334	168920	3				206	996;1599	True;True	996;1604	1360;2214	2421;2422;4137	2421;4137
Q07020-2;Q07020	Q07020-2;Q07020	2;2	2;2	2;2	60S ribosomal protein L18	RPL18	;	2	2	2	2	14.5	14.5	14.5	18.091	159	159;188	0	19.182	1291900	5				304	613;1379	True;True	613;1384	803;1924;1925	1487;1488;1489;3588;3589	1487;3589
P23396;P23396-2	P23396;P23396-2	3;3	3;3	3;3	40S ribosomal protein S3	RPS3	;	2	3	3	3	18.5	18.5	18.5	26.688	243	243;259	0	18.66	245800	4				129	380;421;442	True;True;True	379;420;441	486;535;559	843;844;937;988	844;937;988
Q9GZV4;Q6IS14;P63241;P63241-2	Q9GZV4;Q6IS14;P63241;P63241-2	3;3;3;3	3;3;3;3	3;3;3;3	Eukaryotic translation initiation factor 5A-2;Eukaryotic translation initiation factor 5A-1-like;Eukaryotic translation initiation factor 5A-1	EIF5A2;EIF5AL1;EIF5A	;;;	4	3	3	3	17.6	17.6	17.6	16.793	153	153;154;154;184	0	18.488	389330	3				276	722;753;1583	True;True;True	722;753;1588	960;1010;2196	1754;1831;4110	1754;1831;4110
Q15417-3;Q15417-2;Q15417	Q15417-3;Q15417-2;Q15417	3;3;3	3;3;3	3;3;3	Calponin-3	CNN3	;;	3	3	3	3	13.1	13.1	13.1	31.38	283	283;288;329	0	18.454	224780	3				341	44;392;455	True;True;True	44;391;454	62;501;576	114;872;1041	114;872;1041
P52907;P47755-2;P47755	P52907;P47755-2;P47755	2;1;1	2;1;1	2;1;1	F-actin-capping protein subunit alpha-1;F-actin-capping protein subunit alpha-2	CAPZA1;CAPZA2	;;	3	2	2	2	9.8	9.8	9.8	32.922	286	286;172;286	0	18.257	171960	5				208	341;851	True;True	340;851	441;1138	769;770;771;2041;2042	770;2042
Q1KMD3	Q1KMD3	2	2	2	Heterogeneous nuclear ribonucleoprotein U-like protein 2	HNRNPUL2		1	2	2	2	3.2	3.2	3.2	85.104	747	747	0	18.227	53365	2				352	92;1024	True;True	92;1024	124;1410	226;2523	226;2523
Q13155	Q13155	2	2	2	Aminoacyl tRNA synthase complex-interacting multifunctional protein 2	AIMP2		1	2	2	2	5.9	5.9	5.9	35.348	320	320	0	18.173	78004	2				315	839;1504	True;True	839;1509	1123;2098	2024;3949	2024;3949
Q08211	Q08211	3	3	3	ATP-dependent RNA helicase A	DHX9		1	3	3	3	3	3	3	140.96	1270	1270	0	18.149	127430	2				306	204;370;757	True;True;True	204;369;757	270;475;1015	496;826;1840	496;826;1840
O14979-3;O14979-2;O14979	O14979-3;O14979-2;O14979	3;3;3	3;3;3	3;3;3	Heterogeneous nuclear ribonucleoprotein D-like	HNRNPDL	;;	3	3	3	3	13.1	13.1	13.1	27.191	244	244;301;420	0	17.944	118420	4				25	222;264;328	True;True;True	222;263;327	293;351;426	524;634;744;745	524;634;745
P50914	P50914	2	2	2	60S ribosomal protein L14	RPL14		1	2	2	2	9.3	9.3	9.3	23.432	215	215	0	17.755	109840	3				202	917;1000	True;True	917;1000	1221;1365	2178;2179;2430	2178;2430
P26583	P26583	3	3	3	High mobility group protein B2	HMGB2		1	3	3	3	16.7	16.7	16.7	24.033	209	209	0	17.73	167480	2				138	591;592;799	True;True;True	591;592;799	769;770;1072	1439;1440;1930	1439;1440;1930
P62258	P62258	3	2	2	14-3-3 protein epsilon	YWHAE		1	3	2	2	9.8	6.7	6.7	29.174	255	255	0	17.65	160370	4				242	763;764;1056	True;True;False	763;764;1056	1021;1022;1023;1458	1847;1848;1849;1850;2631;2632	1848;1850;2631
P62277	P62277	3	3	3	40S ribosomal protein S13	RPS13		1	3	3	3	23.8	23.8	23.8	17.222	151	151	0	17.529	336270	2				247	448;697;913	True;True;True	447;697;913	567;908;1217	1010;1653;2174	1010;1653;2174
Q12906-5;Q12906-4;Q12906-2;Q12906-6;Q12906-3;Q12906;Q12906-7	Q12906-5;Q12906-4;Q12906-2;Q12906-6;Q12906-3;Q12906;Q12906-7	2;2;2;2;2;2;2	2;2;2;2;2;2;2	2;2;2;2;2;2;2	Interleukin enhancer-binding factor 3	ILF3	;;;;;;	7	2	2	2	3.3	3.3	3.3	74.606	690	690;698;702;706;764;894;898	0	17.522	334870	4				311	555;882	True;True	554;882	718;719;720;1180	1349;1350;1351;2123	1350;2123
P54136;P54136-2	P54136;P54136-2	3;2	3;2	3;2	Arginine--tRNA ligase, cytoplasmic	RARS	;	2	3	3	3	5	5	5	75.378	660	660;588	0	17.452	188350	2				212	739;869;891	True;True;True	739;869;891	986;1166;1192	1794;2102;2145	1794;2102;2145
P48681	P48681	3	3	3	Nestin	NES		1	3	3	3	3.3	3.3	3.3	177.44	1621	1621	0	17.416	98306	2				193	120;187;1569	True;True;True	120;187;1574	160;251;2179	293;467;4081	293;467;4081
Q13509;Q13509-2	Q13509;Q13509-2	12;11	3;3	2;2	Tubulin beta-3 chain	TUBB3	;	2	12	3	2	28.2	9.6	7.6	50.432	450	450;378	0	16.862	170120	4				320	55;101;362;426;427;618;711;773;811;1083;1528;1608	False;False;False;False;False;False;False;False;True;False;True;True	55;101;361;425;426;618;711;773;811;1083;1533;1613	80;136;466;540;541;542;810;949;1035;1085;1492;2127;2224	150;151;152;241;242;243;244;808;809;942;943;944;945;946;947;948;949;950;951;952;1498;1499;1743;1873;1952;2692;2693;3989;3990;4150	151;242;808;942;945;1499;1743;1873;1952;2693;3990;4150
P61513	P61513	2	2	2	60S ribosomal protein L37a	RPL37A		1	2	2	2	32.6	32.6	32.6	10.275	92	92	0	16.678	243160	2				231	156;1407	True;True	156;1412	208;1959	387;3665	387;3665
P62750	P62750	2	2	2	60S ribosomal protein L23a	RPL23A		1	2	2	2	16	16	16	17.695	156	156	0	16.563	304540	5				254	640;768	True;True	640;768	839;1028;1029	1550;1861;1862;1863;1864	1550;1863
P23528;Q9Y281-3;Q9Y281	P23528;Q9Y281-3;Q9Y281	4;2;2	2;0;0	2;0;0	Cofilin-1;Cofilin-2	CFL1;CFL2	;;	3	4	2	2	30.7	23.5	23.5	18.502	166	166;149;166	0	16.43	640840	6				131	159;964;965;1038	True;False;False;True	159;964;965;1038	211;1312;1313;1314;1429;1430	390;2355;2356;2357;2567;2568;2569;2570;2571	390;2355;2357;2567
P49411	P49411	2	2	2	Elongation factor Tu, mitochondrial	TUFM		1	2	2	2	11.1	11.1	11.1	49.541	452	452	0	16.383	161660	6				198	287;1256	True;True	286;1259	376;377;1743	672;673;674;675;3187;3188	675;3187
Q01844-2;Q01844-6;Q01844-3;Q01844;Q01844-5	Q01844-2;Q01844-6;Q01844-3;Q01844;Q01844-5	1;1;1;1;1	1;1;1;1;1	1;1;1;1;1	RNA-binding protein EWS	EWSR1	;;;;	5	1	1	1	3.3	3.3	3.3	61.217	583	583;600;655;656;661	0	16.302	103510	2				295	35	True	35	47	86;87	86
P60842-2;P60842;Q14240;Q14240-2;P38919	P60842-2;P60842	3;3;1;1;1	3;3;1;1;1	2;2;1;1;1	Eukaryotic initiation factor 4A-I	EIF4A1	;	5	3	3	2	17.9	17.9	15.3	39.548	347	347;406;407;408;411	0	16.283	142220	6				223	231;438;1280	True;True;True	437;1283	553;554;1785	966;967;968;969;970;3287	969;3287
O75367-2;O75367-3;O75367	O75367-2;O75367-3;O75367	1;1;1	1;1;1	1;1;1	Core histone macro-H2A.1	H2AFY	;;	3	1	1	1	6	6	6	39.183	369	369;371;372	0	16.216	34221	2				36	5	True	5	6	6;7	6
P07737	P07737	1	1	1	Profilin-1	PFN1		1	1	1	1	10	10	10	15.054	140	140	0	15.578	262300	1				64	1283	True	1286	1789	3292	3292
P00441	P00441	2	2	2	Superoxide dismutase [Cu-Zn]	SOD1		1	2	2	2	24.7	24.7	24.7	15.936	154	154	0	15.389	106460	1				43	758;1373	True;True	758;1378	1016;1916	1841;3571	1841;3571
P62873-2;P62873;P62879	P62873-2;P62873;P62879	2;2;1	2;2;1	2;2;1	Guanine nucleotide-binding protein G(I)/G(S)/G(T) subunit beta-1;Guanine nucleotide-binding protein G(I)/G(S)/G(T) subunit beta-2	GNB1;GNB2	;;	3	2	2	2	7.2	7.2	7.2	36.297	332	332;340;340	0	15.349	89684	2				263	277;674	True;True	276;674	365;877;878	655;1608;1609	655;1608
Q71U36-2;Q71U36;Q13748;Q13748-2;Q6PEY2;A6NHL2-2;A6NHL2	Q71U36-2;Q71U36;Q13748;Q13748-2;Q6PEY2	16;16;13;12;11;2;2	2;2;2;2;2;0;0	1;1;1;1;1;0;0	Tubulin alpha-1A chain;Tubulin alpha-3C/D chain;Tubulin alpha-3E chain	TUBA1A;TUBA3C;TUBA3E	;;;;	7	16	2	1	50.7	10.8	3.4	46.297	416	416;451;450;418;450;406;446	0	15.038	113490	6				376	149;154;155;165;241;242;243;322;570;780;821;1048;1143;1351;1455;1610	False;False;False;False;False;False;False;False;False;False;True;False;False;True;False;False	149;154;155;165;240;241;242;321;570;780;821;1048;1145;1354;1460;1615	200;201;206;207;221;317;318;319;419;743;1046;1101;1445;1446;1581;1582;1882;2030;2226	375;376;377;378;379;385;386;415;416;417;418;558;559;560;733;734;735;736;1386;1387;1388;1389;1890;1891;1978;1979;1980;1981;2609;2610;2863;2864;2865;2866;2867;2868;2869;2870;2871;2872;2873;3507;3508;3796;3797;4152	377;385;386;416;558;559;560;734;1388;1890;1979;2609;2864;3508;3797;4152
Q71UM5;P42677	Q71UM5;P42677	1;1	1;1	1;1	40S ribosomal protein S27-like;40S ribosomal protein S27	RPS27L;RPS27	;	2	1	1	1	15.5	15.5	15.5	9.4771	84	84;84	0	14.985	223440	2				177	929	True	929	1237	2203;2204	2204
O43390-4;O43390;O43390-2;O43390-3	O43390-4;O43390;O43390-2;O43390-3	5;5;5;4	2;2;2;2	2;2;2;2	Heterogeneous nuclear ribonucleoprotein R	HNRNPR	;;;	4	5	2	2	10.5	4.7	4.7	59.952	535	535;633;636;595	0	14.651	143720	3				29	43;406;872;1291;1337	False;False;True;True;False	43;405;872;1294;1340	61;516;1170;1798;1860	113;899;2108;2109;3307;3443	113;899;2109;3307;3443
Q92598-2;Q92598-3;Q92598;Q92598-4;O95757	Q92598-2;Q92598-3;Q92598;Q92598-4	3;3;3;3;1	2;2;2;2;0	2;2;2;2;0	Heat shock protein 105 kDa	HSPH1	;;;	5	3	2	2	5.9	4.2	4.2	92.115	814	814;817;858;860;839	0	14.592	313350	2				395	398;585;1072	False;True;True	397;585;1072	508;762;1479	882;883;1432;2669	883;1432;2669
Q9BVA1;Q13885	Q9BVA1;Q13885	16;15	2;1	1;0	Tubulin beta-2B chain;Tubulin beta-2A chain	TUBB2B;TUBB2A	;	2	16	2	1	43.8	6.3	3.6	49.953	445	445;445	0	14.452	65621	4				411	55;362;426;427;617;626;711;773;812;914;915;998;1083;1223;1318;1359	False;False;False;False;True;True;False;False;False;False;False;False;False;False;False;False	55;361;425;426;617;626;711;773;812;914;915;998;1083;1226;1321;1362	80;466;540;541;542;809;818;949;1035;1086;1087;1218;1219;1362;1492;1698;1699;1831;1892	150;151;152;808;809;942;943;944;945;946;947;948;949;950;951;952;1496;1497;1510;1511;1743;1873;1953;1954;1955;1956;1957;1958;1959;2175;2176;2424;2692;2693;3104;3105;3106;3107;3380;3522;3523;3524	151;808;942;945;1497;1510;1743;1873;1953;2175;2176;2424;2693;3106;3380;3522
Q14315-2;Q14315	Q14315-2;Q14315	1;1	1;1	1;1	Filamin-C	FLNC	;	2	1	1	1	0.6	0.6	0.6	287.28	2692	2692;2725	0	14.389	108550	2				328	1555	True	1560	2159;2160	4044;4045	4045
P27708	P27708	2	2	2	CAD protein;Glutamine-dependent carbamoyl-phosphate synthase;Aspartate carbamoyltransferase;Dihydroorotase	CAD		1	2	2	2	1.8	1.8	1.8	242.98	2225	2225	0	14.076	93735	2				143	355;743	True;True	354;743	458;993	794;1801	794;1801
Q13263-2;Q13263	Q13263-2;Q13263	2;2	2;2	2;2	Transcription intermediary factor 1-beta	TRIM28	;	2	2	2	2	8.4	8.4	8.4	79.473	753	753;835	0	14.033	144670	4				317	659;1129	True;True	659;1131	859;1562	1575;2833;2834;2835	1575;2834
P32969	P32969	2	2	2	60S ribosomal protein L9	RPL9		1	2	2	2	31.2	31.2	31.2	21.863	192	192	0	13.784	144610	1				154	997;1350	True;True	997;1353	1361;1881	2423;3506	2423;3506
O43684-2;O43684	O43684-2;O43684	2;2	2;2	2;2	Mitotic checkpoint protein BUB3	BUB3	;	2	2	2	2	8.3	8.3	8.3	36.954	326	326;328	0	13.566	120920	2				30	960;1509	True;True	960;1514	1274;2103	2278;3954	2278;3954
P16949;P16949-2	P16949;P16949-2	2;2	2;2	2;2	Stathmin	STMN1	;	2	2	2	2	19.5	19.5	19.5	17.302	149	149;174	0	13.324	126800	4				110	135;1246	True;True	135;1249	181;1726	343;344;345;3163	345;3163
Q9BXP5-5;Q9BXP5-4;Q9BXP5-2;Q9BXP5-3;Q9BXP5	Q9BXP5-5;Q9BXP5-4;Q9BXP5-2;Q9BXP5-3;Q9BXP5	2;2;2;2;2	2;2;2;2;2	2;2;2;2;2	Serrate RNA effector molecule homolog	SRRT	;;;;	5	2	2	2	3.5	3.5	3.5	96.221	839	839;871;872;875;876	0	13.286	55828	4				413	664;1193	True;True	664;1195	865;1655	1581;1582;1583;3007	1582;3007
P55084-2;P55084	P55084-2;P55084	2;2	2;2	2;2	Trifunctional enzyme subunit beta, mitochondrial;3-ketoacyl-CoA thiolase	HADHB	;	2	2	2	2	4	4	4	48.879	452	452;474	0	13.276	121270	2				216	4;78	True;True	4;78	5;110	5;205	5;205
P00390-5;P00390-4;P00390-2;P00390-3;P00390	P00390-5;P00390-4;P00390-2;P00390-3;P00390	2;2;2;2;2	2;2;2;2;2	2;2;2;2;2	Glutathione reductase, mitochondrial	GSR	;;;;	5	2	2	2	7.5	7.5	7.5	47.267	440	440;469;479;493;522	0	13.049	102540	2				42	8;93	True;True	8;93	9;125	14;227	14;227
P84090	P84090	2	2	2	Enhancer of rudimentary homolog	ERH		1	2	2	2	23.1	23.1	23.1	12.259	104	104	0	12.79	79227	2				287	679;1421	True;True	679;1426	884;1976	1615;3703	1615;3703
P14174	P14174	2	2	2	Macrophage migration inhibitory factor	MIF		1	2	2	2	17.4	17.4	17.4	12.476	115	115	0	12.774	1507000	2				99	840;1102	True;True	840;1104	1124;1528	2025;2775	2025;2775
P38159-2;P38159;Q96E39	P38159-2;P38159;Q96E39	2;2;1	2;2;1	2;2;1	RNA-binding motif protein, X chromosome;RNA-binding motif protein, X chromosome, N-terminally processed;RNA binding motif protein, X-linked-like-1	RBMX;RBMXL1	;;	3	2	2	2	9.5	9.5	9.5	40.846	378	378;391;390	0	12.717	171630	2				167	54;244	True;True	54;243	79;320	149;561	149;561
P15259;P18669;Q8N0Y7	P15259;P18669;Q8N0Y7	2;2;1	2;2;1	2;2;1	Phosphoglycerate mutase 2;Phosphoglycerate mutase 1;Probable phosphoglycerate mutase 4	PGAM2;PGAM1;PGAM4	;;	3	2	2	2	10.7	10.7	10.7	28.766	253	253;254;254	0	12.708	344610	2				104	532;1494	True;True	531;1499	687;2084	1303;3927	1303;3927
P49327	P49327	2	2	2	Fatty acid synthase;[Acyl-carrier-protein] S-acetyltransferase;[Acyl-carrier-protein] S-malonyltransferase;3-oxoacyl-[acyl-carrier-protein] synthase;3-oxoacyl-[acyl-carrier-protein] reductase;3-hydroxyacyl-[acyl-carrier-protein] dehydratase;Enoyl-[acyl-carrier-protein] reductase;Oleoyl-[acyl-carrier-protein] hydrolase	FASN		1	2	2	2	1.2	1.2	1.2	273.42	2511	2511	0	12.649	94836	3				196	79;1260	True;True	79;1263	111;1748	206;3195;3196	206;3196
Q96SZ5	Q96SZ5	2	2	2	2-aminoethanethiol dioxygenase	ADO		1	2	2	2	10	10	10	29.751	270	270	0	12.571	161480	2				408	643;1104	True;True	643;1106	842;1530	1555;2778	1555;2778
P55072	P55072	2	2	2	Transitional endoplasmic reticulum ATPase	VCP		1	2	2	2	3.3	3.3	3.3	89.321	806	806	0	12.558	79922	3				215	754;796	True;True	754;796	1011;1012;1069	1832;1833;1927	1832;1927
Q09666	Q09666	2	2	2	Neuroblast differentiation-associated protein AHNAK	AHNAK		1	2	2	2	2.1	2.1	2.1	629.09	5890	5890	0	12.526	104590	2				309	344;649	True;True	343;649	445;848	775;776;1562	776;1562
P24666-3;P24666-2;P24666;P24666-4	P24666-3;P24666-2;P24666;P24666-4	2;2;2;1	2;2;2;1	2;2;2;1	Low molecular weight phosphotyrosine protein phosphatase	ACP1	;;;	4	2	2	2	25	25	25	14.342	124	124;158;158;112	0	12.522	75183	3				133	1139;1274	True;True	1141;1277	1577;1771	2857;2858;3251	2858;3251
P62195-2;P62195	P62195-2;P62195	2;2	2;2	2;2	26S protease regulatory subunit 8	PSMC5	;	2	2	2	2	6	6	6	44.784	398	398;406	0	12.504	53631	3				239	147;477	True;True	147;476	197;198;603	372;373;1095	372;1095
P23284	P23284	2	2	2	Peptidyl-prolyl cis-trans isomerase B	PPIB		1	2	2	2	10.2	10.2	10.2	23.742	216	216	0	12.419	15868	2				128	1408;1490	True;True	1413;1495	1960;2080	3666;3921	3666;3921
Q9Y3U8	Q9Y3U8	2	2	2	60S ribosomal protein L36	RPL36		1	2	2	2	21	21	21	12.254	105	105	0	12.377	68598	5				440	106;738	True;True	106;738	141;983;984;985	255;1790;1791;1792;1793	255;1790
P62273;P62273-2	P62273;P62273-2	2;1	2;1	2;1	40S ribosomal protein S29	RPS29	;	2	2	2	2	33.9	33.9	33.9	6.6767	56	56;67	0	12.372	416840	3				246	209;425	True;True	209;424	278;539	506;507;941	506;941
P35579-2;P35579	P35579-2;P35579	2;2	2;2	2;2	Myosin-9	MYH9	;	2	2	2	2	1.6	1.6	1.6	159.86	1382	1382;1960	0	12.33	112870	2				160	1172;1409	True;True	1174;1414	1623;1961	2955;3667	2955;3667
Q8NC51-2;Q8NC51;Q8NC51-4;Q8NC51-3	Q8NC51-2;Q8NC51;Q8NC51-4;Q8NC51-3	2;2;1;1	2;2;1;1	2;2;1;1	Plasminogen activator inhibitor 1 RNA-binding protein	SERBP1	;;;	4	2	2	2	9.7	9.7	9.7	44.256	402	402;408;387;393	0	12.328	95753	2				387	423;1195	True;True	422;1197	537;1657	939;3009	939;3009
P61353	P61353	2	2	2	60S ribosomal protein L27	RPL27		1	2	2	2	15.4	15.4	15.4	15.798	136	136	0	12.202	128800	2				230	1046;1418	True;True	1046;1423	1443;1972	2607;3699	2607;3699
Q14103-4;Q14103-3;Q14103-2;Q14103	Q14103-4;Q14103-3;Q14103-2;Q14103	2;2;2;2	2;2;2;2	2;2;2;2	Heterogeneous nuclear ribonucleoprotein D0	HNRNPD	;;;	4	2	2	2	9.8	9.8	9.8	30.672	287	287;306;336;355	0	12.186	108560	2				323	554;1596	True;True	553;1601	716;717;2210	1347;1348;4132	1348;4132
P62318-2;P62318	P62318-2;P62318	2;2	2;2	2;2	Small nuclear ribonucleoprotein Sm D3	SNRPD3	;	2	2	2	2	15.8	15.8	15.8	13.291	120	120;126	0	12.107	298680	3				251	349;1429	True;True	348;1434	452;1986	786;787;3713	787;3713
Q14764	Q14764	2	2	2	Major vault protein	MVP		1	2	2	2	5.5	5.5	5.5	99.326	893	893	0	12.039	63190	3				330	1109;1430	True;True	1111;1435	1536;1987	2784;3714;3715	2784;3714
P18077	P18077	2	2	2	60S ribosomal protein L35a	RPL35A		1	2	2	2	14.5	14.5	14.5	12.538	110	110	0	12.036	422870	4				113	51;1512	True;True	51;1517	75;76;2108	144;145;3959;3960	144;3960
P62851	P62851	2	2	2	40S ribosomal protein S25	RPS25		1	2	2	2	15.2	15.2	15.2	13.742	125	125	0	12.004	126370	2				260	214;215	True;True	214;215	284;285	514;515	514;515
P04843	P04843	2	2	2	Dolichyl-diphosphooligosaccharide--protein glycosyltransferase subunit 1	RPN1		1	2	2	2	4.4	4.4	4.4	68.569	607	607	0	11.954	64034	2				50	100;1582	True;True	100;1587	135;2195	240;4109	240;4109
P50454	P50454	2	2	2	Serpin H1	SERPINH1		1	2	2	2	6.9	6.9	6.9	46.44	418	418	0	11.951	50878	2				201	238;724	True;True	237;724	314;963	555;1757	555;1757
P09936	P09936	2	2	2	Ubiquitin carboxyl-terminal hydrolase isozyme L1	UCHL1		1	2	2	2	13	13	13	24.824	223	223	0	11.942	171670	2				79	809;990	True;True	809;990	1083;1351	1950;2410	1950;2410
O00571-2;O15523-2;O15523;O00571	O00571-2;O15523-2;O15523;O00571	2;2;2;2	2;2;2;2	2;2;2;2	ATP-dependent RNA helicase DDX3X;ATP-dependent RNA helicase DDX3Y	DDX3X;DDX3Y	;;;	4	2	2	2	4.3	4.3	4.3	71.354	646	646;657;660;662	0	11.927	37001	2				23	202;1220	True;True	202;1223	268;1694	494;3099	494;3099
P55209-3;P55209-2;P55209	P55209-3;P55209-2;P55209	2;2;2	2;2;2	2;2;2	Nucleosome assembly protein 1-like 1	NAP1L1	;;	3	2	2	2	21.7	21.7	21.7	37.344	323	323;368;391	0	11.909	122330	2				217	369;1416	True;True	368;1421	474;1969	825;3692	825;3692
P31689-2;P31689	P31689-2;P31689	2;2	2;2	2;2	DnaJ homolog subfamily A member 1	DNAJA1	;	2	2	2	2	7.3	7.3	7.3	37.044	331	331;397	0	11.853	31691	2				151	194;1352	True;True	194;1355	260;1883	480;3509	480;3509
Q99497	Q99497	2	2	2	Protein deglycase DJ-1	PARK7		1	2	2	2	12.2	12.2	12.2	19.891	189	189	0	11.847	104670	5				409	103;390	True;True	103;389	138;499	250;867;868;869;870	250;870
Q92945	Q92945	2	2	2	Far upstream element-binding protein 2	KHSRP		1	2	2	2	4.1	4.1	4.1	73.114	711	711	0	11.792	93059	2				399	559;962	True;True	558;962	725;1276	1359;2280	1359;2280
O00148;Q13838;Q13838-2;O00148-2	O00148;Q13838;Q13838-2;O00148-2	2;2;2;1	2;2;2;1	1;1;1;0	ATP-dependent RNA helicase DDX39A;Spliceosome RNA helicase DDX39B	DDX39A;DDX39B	;;;	4	2	2	1	4.9	4.9	2.1	49.129	427	427;428;443;322	0	11.724	63228	2				20	471;1616	True;True	470;1621	596;2232	1088;4160	1088;4160
P12956-2;P12956	P12956-2;P12956	2;2	2;2	2;2	X-ray repair cross-complementing protein 6	XRCC6	;	2	2	2	2	5.1	5.1	5.1	65.148	568	568;609	0	11.699	124060	4				95	598;1202	True;True	598;1205	776;1666;1667	1446;3036;3037;3038	1446;3038
P30101	P30101	2	2	2	Protein disulfide-isomerase A3	PDIA3		1	2	2	2	4.6	4.6	4.6	56.782	505	505	0	11.673	93084	3				148	352;900	True;True	351;900	455;1202	790;791;2156	790;2156
Q6P1L8	Q6P1L8	1	1	1	39S ribosomal protein L14, mitochondrial	MRPL14		1	1	1	1	13.1	13.1	13.1	15.947	145	145	0	11.454	31295	2				365	323	True	322	420	737;738	737
P48643-2;P48643	P48643-2;P48643	2;2	2;2	2;2	T-complex protein 1 subunit epsilon	CCT5	;	2	2	2	2	6.5	6.5	6.5	49.526	448	448;541	0	11.402	130270	2				192	482;535	True;True	481;534	609;690	1103;1306	1103;1306
Q8WZ42-3;Q8WZ42-10;Q8WZ42-9;Q8WZ42-5;Q8WZ42-11;Q8WZ42-4;Q8WZ42-7;Q8WZ42-2;Q8WZ42;Q8WZ42-8;Q8WZ42-13;Q8WZ42-12	Q8WZ42-3;Q8WZ42-10;Q8WZ42-9;Q8WZ42-5;Q8WZ42-11;Q8WZ42-4;Q8WZ42-7;Q8WZ42-2;Q8WZ42;Q8WZ42-8;Q8WZ42-13;Q8WZ42-12	2;2;2;2;2;2;2;2;2;2;2;2	2;2;2;2;2;2;2;2;2;2;2;2	2;2;2;2;2;2;2;2;2;2;2;2	Titin	TTN	;;;;;;;;;;;	12	2	2	2	0.2	0.2	0.2	2992.9	26926	26926;27051;27118;32900;33423;33445;33615;34258;34350;34475;34484;35991	0	11.325	79817	1				392	1098;1552	True;True	1100;1557	1524;2156	2769;4040	2769;4040
P22234;P22234-2	P22234;P22234-2	2;2	2;2	2;2	Multifunctional protein ADE2;Phosphoribosylaminoimidazole-succinocarboxamide synthase;Phosphoribosylaminoimidazole carboxylase	PAICS	;	2	2	2	2	4.7	4.7	4.7	47.079	425	425;432	0	11.314	65550	1				124	9;720	True;True	9;720	10;958	15;1752	15;1752		31		14
P62847-2;P62847-3;P62847;P62847-4	P62847-2;P62847-3;P62847;P62847-4	2;2;2;2	2;2;2;2	2;2;2;2	40S ribosomal protein S24	RPS24	;;;	4	2	2	2	18.5	18.5	18.5	15.069	130	130;132;133;289	0	11.3	149290	3				259	732;1402	True;True	732;1407	976;1954	1779;3653;3654	1779;3654
P40429;Q6NVV1	P40429;Q6NVV1	2;1	2;1	2;1	60S ribosomal protein L13a;Putative 60S ribosomal protein L13a protein RPL13AP3	RPL13A;RPL13AP3	;	2	2	2	2	10.8	10.8	10.8	23.577	203	203;102	0	11.294	101330	2				171	987;1183	True;True	987;1185	1347;1643	2405;2991	2405;2991
Q6EMB2;Q6EMB2-3;Q6EMB2-2	Q6EMB2;Q6EMB2-3;Q6EMB2-2	2;1;1	2;1;1	2;1;1	Tubulin polyglutamylase TTLL5	TTLL5	;;	3	2	2	2	2.1	2.1	2.1	143.58	1281	1281;269;817	0	11.234	0	0				362	534;627	True;True	533;627	689;819	1305;1512	1305;1512		35		683
P84103-2;P84103	P84103-2;P84103	1;1	1;1	1;1	Serine/arginine-rich splicing factor 3	SRSF3	;	2	1	1	1	13.7	13.7	13.7	14.203	124	124;164	0	11.173	338770	2				289	1562	True	1567	2168;2169	4058;4059	4058
Q96CS4	Q96CS4	2	2	2	Zinc finger protein 689	ZNF689		1	2	2	2	6.2	6.2	6.2	56.906	500	500	0	11.145	122550	4				404	375;1169	True;True	374;1171	481;1613;1614	838;2919;2920;2921;2922	838;2920
Q5TB80-2;Q5TB80	Q5TB80-2;Q5TB80	2;2	2;2	2;2	Centrosomal protein of 162 kDa	CEP162	;	2	2	2	2	2	2	2	153.06	1327	1327;1403	0	11.091	105790	0				360	85;953	True;True	85;953	117;1264	215;2256	215;2256
Q9H892;Q9H892-2	Q9H892;Q9H892-2	2;2	2;2	2;2	Tetratricopeptide repeat protein 12	TTC12	;	2	2	2	2	5.4	5.4	5.4	78.755	705	705;732	0	11.055	10107000	1				417	16;594	True;True	16;594	21;772	36;1442	36;1442
P05386	P05386	1	1	1	60S acidic ribosomal protein P1	RPLP1		1	1	1	1	14	14	14	11.514	114	114	0	10.443	344610	2				54	1	True	1	1;2	1;2	1
P14625	P14625	2	1	1	Endoplasmin	HSP90B1		1	2	1	1	4.2	2.5	2.5	92.468	803	803	0	10.138	144980	1				101	119;286	True;False	119;285	159;374;375	292;670;671	292;671
Q05639	Q05639	4	1	1	Elongation factor 1-alpha 2	EEF1A2		1	4	1	1	16.4	6	6	50.47	463	463	0	9.684	69954	1				300	1063;1064;1212;1346	False;False;True;False	1063;1064;1215;1349	1467;1468;1684;1876	2643;2644;2645;2646;2647;2648;2649;2650;3079;3497;3498	2643;2647;3079;3497
Q13151	Q13151	1	1	1	Heterogeneous nuclear ribonucleoprotein A0	HNRNPA0		1	1	1	1	10.8	10.8	10.8	30.84	305	305	0	9.6368	82007	1				314	177	True	177	237	450	450
P12236;P12235;P05141	P12236;P12235;P05141	1;1;1	1;1;1	1;1;1	ADP/ATP translocase 3;ADP/ATP translocase 3, N-terminally processed;ADP/ATP translocase 1;ADP/ATP translocase 2;ADP/ATP translocase 2, N-terminally processed	SLC25A6;SLC25A4;SLC25A5	;;	3	1	1	1	3.4	3.4	3.4	32.866	298	298;298;298	0	9.5012	241450	1				52	853	True	853	1140	2046	2046
P84243	P84243	2	1	1	Histone H3.3	H3F3A		1	2	1	1	30.1	23.5	23.5	15.328	136	136	0	9.4261	115060	2				290	364;1618	True;False	363;1623	468;2234	811;812;4162	812;4162
Q14974	Q14974	1	1	1	Importin subunit beta-1	KPNB1		1	1	1	1	1.9	1.9	1.9	97.169	876	876	0	9.3872	61120	1				331	1080	True	1080	1489	2686	2686
P60660-2;P60660	P60660-2;P60660	1;1	1;1	1;1	Myosin light polypeptide 6	MYL6	;	2	1	1	1	10.6	10.6	10.6	16.961	151	151;151	0	9.1057	101950	3				221	1486	True	1491	2076	3913;3914;3915	3914
P63279	P63279	1	1	1	SUMO-conjugating enzyme UBC9	UBE2I		1	1	1	1	8.2	8.2	8.2	18.007	158	158	0	9.0021	95546	2				278	979	True	979	1338;1339	2394;2395	2394
Q15366-7;Q15366-8;Q15366-4;Q15366-5;Q15366-6;Q15366-3;Q15366;Q15366-2;P57721-2;P57721-3;P57721-5;P57721-4;P57721	Q15366-7;Q15366-8;Q15366-4;Q15366-5;Q15366-6;Q15366-3;Q15366;Q15366-2;P57721-2;P57721-3;P57721-5;P57721-4;P57721	3;3;3;3;3;3;3;3;2;2;2;2;2	1;1;1;1;1;1;1;1;0;0;0;0;0	1;1;1;1;1;1;1;1;0;0;0;0;0	Poly(rC)-binding protein 2;Poly(rC)-binding protein 3	PCBP2;PCBP3	;;;;;;;;;;;;	13	3	1	1	20.4	9.7	9.7	33.496	318	318;322;331;335;361;362;365;366;345;346;351;370;371	0	8.8583	113840	7				339	23;299;854	True;False;False	23;298;854	32;33;392;1141	57;58;59;60;61;62;63;695;696;2047	59;695;2047
P35637-2;P35637	P35637-2;P35637	1;1	1;1	1;1	RNA-binding protein FUS	FUS	;	2	1	1	1	2.7	2.7	2.7	53.354	525	525;526	0	8.7204	90007	1				161	191	True	191	255	475	475
Q93034	Q93034	1	1	1	Cullin-5	CUL5		1	1	1	1	2.2	2.2	2.2	90.954	780	780	0	8.3824	38870	1				400	1390	True	1395	1937	3605	3605
Q15019;Q15019-3;Q15019-2	Q15019;Q15019-3;Q15019-2	1;1;1	1;1;1	1;1;1	Septin-2	SEPTIN2	;;	3	1	1	1	4.4	4.4	4.4	41.487	361	361;371;396	0	8.3604	26141	1				332	916	True	916	1220	2177	2177
Q9H910-2;Q9H910;Q9H910-3	Q9H910-2;Q9H910;Q9H910-3	1;1;1	1;1;1	1;1;1	Hematological and neurological expressed 1-like protein	HN1L	;;	3	1	1	1	9.8	9.8	9.8	18.416	174	174;190;218	0	8.3552	21972	1				418	945	True	945	1255	2238	2238
P62158	P62158	1	1	1	Calmodulin	CALM1		1	1	1	1	10.7	10.7	10.7	16.837	149	149	0	8.3473	203480	3				237	1441	True	1446	2001	3741;3742;3743	3742
P56537	P56537	1	1	1	Eukaryotic translation initiation factor 6	EIF6		1	1	1	1	7.3	7.3	7.3	26.599	245	245	0	7.9497	33308	4				219	507	True	506	643	1168;1169;1170;1171	1169
P19388	P19388	1	1	1	DNA-directed RNA polymerases I, II, and III subunit RPABC1	POLR2E		1	1	1	1	6.7	6.7	6.7	24.551	210	210	0	7.894	23073	3				117	88	True	88	120	219;220;221	220
Q9Y3I0	Q9Y3I0	1	1	1	tRNA-splicing ligase RtcB homolog	RTCB		1	1	1	1	3.8	3.8	3.8	55.21	505	505	0	7.7725	38570	1				439	1047	True	1047	1444	2608	2608
Q9UGI0	Q9UGI0	1	1	1	Ubiquitin thioesterase ZRANB1	ZRANB1		1	1	1	1	1.7	1.7	1.7	80.966	708	708	0	7.7445	36103	1				428	789	True	789	1060	1910	1910
P11387	P11387	1	1	1	DNA topoisomerase 1	TOP1		1	1	1	1	1.3	1.3	1.3	90.725	765	765	0	7.7426	67701	1				89	148	True	148	199	374	374
Q09161	Q09161	1	1	1	Nuclear cap-binding protein subunit 1	NCBP1		1	1	1	1	2.7	2.7	2.7	91.838	790	790	0	7.5815	71851	1				308	952	True	952	1263	2255	2255
Q9UI15;P37802;P37802-2	Q9UI15;P37802;P37802-2	1;1;1	1;1;1	1;1;1	Transgelin-3;Transgelin-2	TAGLN3;TAGLN2	;;	3	1	1	1	7	7	7	22.472	199	199;199;220	0	7.557	80500	1				166	393	True	392	502	873	873
P09012	P09012	1	1	1	U1 small nuclear ribonucleoprotein A	SNRPA		1	1	1	1	10.6	10.6	10.6	31.279	282	282	0	7.5324	35737	2				72	688	True	688	896	1628;1629	1629
Q96AE4;Q96AE4-2	Q96AE4;Q96AE4-2	1;1	1;1	1;1	Far upstream element-binding protein 1	FUBP1	;	2	1	1	1	2	2	2	67.56	644	644;653	0	7.505	30492	1				401	560	True	559	726	1360	1360
Q15084-3;Q15084;Q15084-4;Q15084-5;Q15084-2	Q15084-3;Q15084;Q15084-4;Q15084-5;Q15084-2	1;1;1;1;1	1;1;1;1;1	1;1;1;1;1	Protein disulfide-isomerase A6	PDIA6	;;;;	5	1	1	1	5.7	5.7	5.7	47.837	437	437;440;445;488;492	0	7.4902	43279	1				335	80	True	80	112	207	207
Q3ZCM7	Q3ZCM7	7	1	1	Tubulin beta-8 chain	TUBB8		1	7	1	1	21.2	7.2	7.2	49.775	444	444	0	7.4822	180870	2				354	160;247;362;711;773;812;1318	False;True;False;False;False;False;False	160;246;361;711;773;812;1321	212;326;466;949;1035;1086;1087;1831	391;573;574;808;809;1743;1873;1953;1954;1955;1956;1957;1958;1959;3380	391;573;808;1743;1873;1953;3380
P29401;P29401-2	P29401;P29401-2	1;1	1;1	1;1	Transketolase	TKT	;	2	1	1	1	2.7	2.7	2.7	67.877	623	623;631	0	7.3045	54919	2				144	1061	True	1061	1464;1465	2640;2641	2640
P12004	P12004	1	1	1	Proliferating cell nuclear antigen	PCNA		1	1	1	1	7.3	7.3	7.3	28.768	261	261	0	7.2657	43248	1				92	220	True	220	290	520	520
P49773	P49773	1	1	1	Histidine triad nucleotide-binding protein 1	HINT1		1	1	1	1	11.1	11.1	11.1	13.802	126	126	0	7.2327	131340	1				200	125	True	125	168	314	314
P05976-2;P05976;P08590	P05976-2;P05976;P08590	1;1;1	1;1;1	1;1;1	Myosin light chain 1/3, skeletal muscle isoform;Myosin light chain 3	MYL1;MYL3	;;	3	1	1	1	10.7	10.7	10.7	16.684	150	150;194;195	0	7.0287	52530	3				57	1442	True	1447	2002	3744;3745;3746	3745
Q96L14;Q5SW79-2;Q5SW79-3;Q5SW79	Q96L14;Q5SW79-2;Q5SW79-3;Q5SW79	1;1;1;1	1;1;1;1	1;1;1;1	Cep170-like protein;Centrosomal protein of 170 kDa	CEP170P1;CEP170	;;;	4	1	1	1	7.5	7.5	7.5	32.648	293	293;1460;1486;1584	0	7.0107	24812	1				357	1290	True	1293	1797	3306	3306
P11137-2;P11137-4;P11137-3;P11137	P11137-2;P11137-4;P11137-3;P11137	1;1;1;1	1;1;1;1	1;1;1;1	Microtubule-associated protein 2	MAP2	;;;	4	1	1	1	5.3	5.3	5.3	49.64	471	471;559;1823;1827	0	6.9457	21971	2				87	1225	True	1228	1701	3109;3110	3110
P60900-2;P60900	P60900-2;P60900	1;1	1;1	1;1	Proteasome subunit alpha type-6	PSMA6	;	2	1	1	1	5.7	5.7	5.7	25.29	227	227;246	0	6.9097	44205	1				225	56	True	56	81	153	153
P26641;P26641-2	P26641;P26641-2	1;1	1;1	1;1	Elongation factor 1-gamma	EEF1G	;	2	1	1	1	2.3	2.3	2.3	50.118	437	437;487	0	6.8587	175590	1				140	71	True	71	100;101	190;191	191
O00154-2;O00154-3;O00154-6;O00154-4;O00154-5;O00154-7;O00154	O00154-2;O00154-3;O00154-6;O00154-4;O00154-5;O00154-7;O00154	1;1;1;1;1;1;1	1;1;1;1;1;1;1	1;1;1;1;1;1;1	Cytosolic acyl coenzyme A thioester hydrolase	ACOT7	;;;;;;	7	1	1	1	4.9	4.9	4.9	27.041	246	246;283;329;338;350;370;380	0	6.8112	33842	1				21	868	True	868	1165	2101	2101
O75400-2;O75400-3;O75400	O75400-2;O75400-3;O75400	1;1;1	1;1;1	1;1;1	Pre-mRNA-processing factor 40 homolog A	PRPF40A	;;	3	1	1	1	1.7	1.7	1.7	105.93	930	930;939;957	0	6.8043	32271	1				37	383	True	382	490	850	850
Q6ZP68	Q6ZP68	1	1	1	Putative protein ATP11AUN	ATP11AUN		1	1	1	1	5.8	5.8	5.8	13.416	121	121	0	6.7939	0	0				370	864	True	864	1155	2068	2068		37		120
P63173	P63173	1	1	1	60S ribosomal protein L38	RPL38		1	1	1	1	14.3	14.3	14.3	8.2178	70	70	0	6.7357	48443	1				274	1160	True	1162	1603	2903	2903
Q13200-2;Q13200-3;Q13200	Q13200-2;Q13200-3;Q13200	1;1;1	1;1;1	1;1;1	26S proteasome non-ATPase regulatory subunit 2	PSMD2	;;	3	1	1	1	2	2	2	82.193	749	749;778;908	0	6.7239	57633	0				316	1458	True	1463	2035	3803	3803
Q9Y266	Q9Y266	1	1	1	Nuclear migration protein nudC	NUDC		1	1	1	1	4.5	4.5	4.5	38.242	331	331	0	6.7018	343700	1				437	828	True	828	1108	1991	1991
P49368-2;P49368	P49368-2;P49368	1;1	1;1	1;1	T-complex protein 1 subunit gamma	CCT3	;	2	1	1	1	2.4	2.4	2.4	56.43	507	507;545	0	6.6999	70502	1				197	483	True	482	610;611	1104;1105	1104
Q86VP6-2;O75155-2;Q86VP6;O75155	Q86VP6-2;O75155-2;Q86VP6;O75155	1;1;1;1	1;1;1;1	1;1;1;1	Cullin-associated NEDD8-dissociated protein 1;Cullin-associated NEDD8-dissociated protein 2	CAND1;CAND2	;;;	4	1	1	1	1.4	1.4	1.4	117.89	1062	1062;1119;1230;1236	0	6.6839	41000	2				35	843	True	843	1127;1128	2029;2030	2029
Q16352	Q16352	2	1	1	Alpha-internexin	INA		1	2	1	1	4.4	2	2	55.39	499	499	0	6.6437	25759	1				346	83;517	True;False	83;516	115;655;656	213;1218;1219;1220;1221;1222;1223;1224;1225;1226;1227;1228;1229;1230;1231;1232;1233	213;1229
P49321-2;P49321-4;P49321;P49321-3	P49321-2;P49321-4;P49321;P49321-3	1;1;1;1	1;1;1;1	1;1;1;1	Nuclear autoantigenic sperm protein	NASP	;;;	4	1	1	1	2.7	2.7	2.7	48.804	449	449;724;788;790	0	6.6224	67709	1				195	251	True	250	330	578	578
P23526-2;P23526	P23526-2;P23526	1;1	1;1	1;1	Adenosylhomocysteinase	AHCY	;	2	1	1	1	3.7	3.7	3.7	44.658	404	404;432	0	6.6088	65853	1				130	435	True	434	550	963	963
P62857	P62857	1	1	1	40S ribosomal protein S28	RPS28		1	1	1	1	11.6	11.6	11.6	7.8409	69	69	0	6.599	128800	1				261	1525	True	1530	2123	3985	3985
P46783	P46783	1	1	1	40S ribosomal protein S10	RPS10		1	1	1	1	5.5	5.5	5.5	18.898	165	165	0	6.5948	79607	3				186	536	True	535	691	1307;1308;1309	1308
Q9Y230	Q9Y230	1	1	1	RuvB-like 2	RUVBL2		1	1	1	1	2.8	2.8	2.8	51.156	463	463	0.0030488	6.5602	38489	1				436	1112	True	1114	1539	2793	2793
Q53S58	Q53S58	1	1	1	Transmembrane protein 177	TMEM177		1	1	1	1	2.3	2.3	2.3	33.76	311	311	0.0030395	6.5575	129310	0				355	514	True	513	651	1194	1194
P54886-2;P54886	P54886-2;P54886	1;1	1;1	1;1	Delta-1-pyrroline-5-carboxylate synthase;Glutamate 5-kinase;Gamma-glutamyl phosphate reductase	ALDH18A1	;	2	1	1	1	1	1	1	87.088	793	793;795	0.0030303	6.5559	41372	1				214	808	True	808	1082	1949	1949
Q13347	Q13347	1	1	1	Eukaryotic translation initiation factor 3 subunit I	EIF3I		1	1	1	1	4.6	4.6	4.6	36.501	325	325	0.0030211	6.552	27912	1				319	228	True	228	303	541	541
P21912	P21912	1	1	1	Succinate dehydrogenase [ubiquinone] iron-sulfur subunit, mitochondrial	SDHB		1	1	1	1	3.2	3.2	3.2	31.629	280	280	0.003012	6.55	69469	3				122	889	True	889	1189	2133;2134;2135	2133
Q9Y4B5	Q9Y4B5	1	1	1	Microtubule cross-linking factor 1	MTCL1		1	1	1	1	0.7	0.7	0.7	209.52	1905	1905	0.003003	6.5437	0	0				441	292	True	291	385	685;686	686		43		349
P42704	P42704	1	1	1	Leucine-rich PPR motif-containing protein, mitochondrial	LRPPRC		1	1	1	1	0.9	0.9	0.9	157.9	1394	1394	0.002994	6.5348	0	1				178	982	True	982	1342	2398	2398
P48634-4;P48634-2;P48634-3;P48634	P48634-4;P48634-2;P48634-3;P48634	1;1;1;1	1;1;1;1	1;1;1;1	Protein PRRC2A	PRRC2A	;;;	4	1	1	1	0.8	0.8	0.8	163.04	1533	1533;2144;2156;2157	0.0029851	6.522	0	0				191	829	True	829	1109	1992;1993	1992		5;18		1472;1474
Q5T749	Q5T749	1	1	1	Keratinocyte proline-rich protein	KPRP		1	1	1	1	2.1	2.1	2.1	64.135	579	579	0.0029762	6.4834	31175	1				359	1179	True	1181	1638	2986	2986
Q00325-2;Q00325	Q00325-2;Q00325	1;1	1;1	1;1	Phosphate carrier protein, mitochondrial	SLC25A3	;	2	1	1	1	3.3	3.3	3.3	39.958	361	361;362	0.0029674	6.4831	153170	1				291	634	True	634	831	1539	1539
O75828	O75828	3	1	1	Carbonyl reductase [NADPH] 3	CBR3		1	3	1	1	13.4	2.9	2.9	30.85	277	277	0.0029586	6.4771	52594	1				39	336;463;810	False;False;True	335;462;810	436;584;1084	760;761;1052;1951	761;1052;1951
P11413;P11413-3;P11413-2	P11413;P11413-3;P11413-2	1;1;1	1;1;1	1;1;1	Glucose-6-phosphate 1-dehydrogenase	G6PD	;;	3	1	1	1	2.7	2.7	2.7	59.256	515	515;545;561	0.0029499	6.4546	19022	1				90	1036	True	1036	1427	2565	2565
Q15020-4;Q15020	Q15020-4;Q15020	1;1	1;1	1;1	Squamous cell carcinoma antigen recognized by T-cells 3	SART3	;	2	1	1	1	3.5	3.5	3.5	105.58	927	927;963	0.0029326	6.4261	24016	1				333	96	True	96	129	234	234
Q15181	Q15181	1	1	1	Inorganic pyrophosphatase	PPA1		1	1	1	1	7.6	7.6	7.6	32.66	289	289	0.002924	6.4179	75547	1				336	434	True	433	549	962	962
Q8WTW3	Q8WTW3	1	1	1	Conserved oligomeric Golgi complex subunit 1	COG1		1	1	1	1	1.3	1.3	1.3	108.98	980	980	0.0029155	6.4104	26014	1				389	775	True	775	1038	1876	1876
O60884	O60884	1	1	1	DnaJ homolog subfamily A member 2	DNAJA2		1	1	1	1	7	7	7	45.745	412	412	0.005814	6.3914	62103	2				34	1141	True	1143	1579	2860;2861	2861
Q9BXM7-2	Q9BXM7-2	1	1	1	Serine/threonine-protein kinase PINK1, mitochondrial	PINK1		1	1	1	1	4.7	4.7	4.7	30.104	274	274	0.0057971	6.3736	296180	1				412	1106	True	1108	1533	2781	2781
P33316-2;P33316	P33316-2;P33316	1;1	1;1	1;1	Deoxyuridine 5-triphosphate nucleotidohydrolase, mitochondrial	DUT	;	2	1	1	1	7.3	7.3	7.3	17.748	164	164;252	0.0057803	6.3694	0	1				155	130	True	130	176	338	338
P61163;P42025	P61163;P42025	1;1	1;1	1;1	Alpha-centractin;Beta-centractin	ACTR1A;ACTR1B	;	2	1	1	1	2.9	2.9	2.9	42.613	376	376;376	0.0057637	6.3686	24816	2				176	1577	True	1582	2187	4091;4092	4091
P21675-10;P21675-11;P21675-8;P21675-6;P21675-7;P21675-3;P21675-5;P21675-9;P21675;P21675-2;P21675-12;P21675-4	P21675-10;P21675-11;P21675-8;P21675-6;P21675-7;P21675-3;P21675-5;P21675-9;P21675;P21675-2;P21675-12;P21675-4	1;1;1;1;1;1;1;1;1;1;1;1	1;1;1;1;1;1;1;1;1;1;1;1	1;1;1;1;1;1;1;1;1;1;1;1	Transcription initiation factor TFIID subunit 1	TAF1	;;;;;;;;;;;	12	1	1	1	1.6	1.6	1.6	174.43	1528	1528;1540;1592;1801;1803;1832;1835;1837;1872;1893;1895;1906	0.0086207	6.3547	625020	2				120	1565	True	1570	2173	4066;4067	4067	12		1032
P31153	P31153	1	1	1	S-adenosylmethionine synthase isoform type-2	MAT2A		1	1	1	1	2.8	2.8	2.8	43.66	395	395	0.008596	6.3518	62169	1				150	217	True	217	287	517	517
P13984	P13984	1	1	1	General transcription factor IIF subunit 2	GTF2F2		1	1	1	1	4.4	4.4	4.4	28.38	249	249	0.011396	6.3301	0	0				98	833	True	833	1115	2012	2012		2;3		135;136
Q14204	Q14204	1	1	1	Cytoplasmic dynein 1 heavy chain 1	DYNC1H1		1	1	1	1	0.3	0.3	0.3	532.4	4646	4646	0.011364	6.3224	28450	1				326	1389	True	1394	1936	3604	3604
P09496-5;P09496-2;P09496-4;P09496-3;P09496	P09496-5;P09496-2;P09496-4;P09496-3;P09496	1;1;1;1;1	1;1;1;1;1	1;1;1;1;1	Clathrin light chain A	CLTA	;;;;	5	1	1	1	6.6	6.6	6.6	17.687	166	166;218;230;236;248	0.011331	6.3193	38650	1				76	53	True	53	78	148	148
P05204	P05204	1	1	1	Non-histone chromosomal protein HMG-17	HMGN2		1	1	1	1	16.7	16.7	16.7	9.3926	90	90	0.011299	6.3064	64500	1				53	896	True	896	1197	2150	2150
P43243	P43243	1	1	1	Matrin-3	MATR3		1	1	1	1	2.5	2.5	2.5	94.622	847	847	0.011268	6.2976	83835	1				180	234	True	233	310	551	551
P15531;P15531-2	P15531;P15531-2	4;4	1;1	1;1	Nucleoside diphosphate kinase A	NME1	;	2	4	1	1	40.8	9.2	9.2	17.149	152	152;177	0.011236	6.2874	0	0				105	1037;1327;1511;1611	True;False;False;False	1037;1330;1516;1616	1428;1846;1847;2106;2107;2227	2566;3427;3428;3957;3958;4153	2566;3427;3957;4153		4		120
P62191-2;P62191	P62191-2;P62191	1;1	1;1	1;1	26S protease regulatory subunit 4	PSMC1	;	2	1	1	1	3.3	3.3	3.3	41.167	367	367;440	0.011204	6.2748	19412	2				238	50	True	50	74	142;143	143
P62861	P62861	1	1	1	40S ribosomal protein S30	FAU		1	1	1	1	18.6	18.6	18.6	6.6478	59	59	0.011173	6.2678	53542	1				262	384	True	383	491	851	851
Q86UE4	Q86UE4	1	1	1	Protein LYRIC	MTDH		1	1	1	1	4	4	4	63.836	582	582	0.011142	6.2617	38993	1				377	906	True	906	1209	2165	2165
Q13148-4;Q13148	Q13148-4;Q13148	1;1	1;1	1;1	TAR DNA-binding protein 43	TARDBP	;	2	1	1	1	6	6	6	31.808	298	298;414	0.011111	6.2609	37565	1				313	331	True	330	429	750	750
Q16527	Q16527	1	1	1	Cysteine and glycine-rich protein 2	CSRP2		1	1	1	1	9.3	9.3	9.3	20.954	193	193	0.01108	6.2592	83594	2				347	495	True	494	627;628	1140;1141	1141
O00267-2;O00267	O00267-2;O00267	1;1	1;1	1;1	Transcription elongation factor SPT5	SUPT5H	;	2	1	1	1	1.5	1.5	1.5	120.5	1083	1083;1087	0.01105	6.2461	26504	1				22	1387	True	1392	1934	3602	3602
P49207	P49207	1	1	1	60S ribosomal protein L34	RPL34		1	1	1	1	6.8	6.8	6.8	13.293	117	117	0.011019	6.2263	205360	2				194	671	True	671	873;874	1601;1602	1601
P40926-2;P40926	P40926-2;P40926	1;1	1;1	1;1	Malate dehydrogenase, mitochondrial	MDH2	;	2	1	1	1	5.4	5.4	5.4	30.875	296	296;338	0.010989	6.2049	39347	1				173	33	True	33	45	82	82
Q8TDH9-2;Q8TDH9-3;Q8TDH9	Q8TDH9-2;Q8TDH9-3;Q8TDH9	1;1;1	1;1;1	1;1;1	Biogenesis of lysosome-related organelles complex 1 subunit 5	BLOC1S5	;;	3	1	1	1	8.2	8.2	8.2	12.305	110	110;123;187	0.010959	6.1818	0	0				388	294	True	293	387	689	689		79		74
Q02790	Q02790	1	1	1	Peptidyl-prolyl cis-trans isomerase FKBP4;Peptidyl-prolyl cis-trans isomerase FKBP4, N-terminally processed	FKBP4		1	1	1	1	2.8	2.8	2.8	51.804	459	459	0.010929	6.1701	18186	1				298	887	True	887	1187	2131	2131
Q6UXN9	Q6UXN9	1	1	1	WD repeat-containing protein 82	WDR82		1	1	1	1	2.9	2.9	2.9	35.079	313	313	0.010899	6.1696	84838	1				367	975	True	975	1333	2387	2387
P43487-2;P43487	P43487-2;P43487	1;1	1;1	1;1	Ran-specific GTPase-activating protein	RANBP1	;	2	1	1	1	5.5	5.5	5.5	23.239	200	200;201	0.01087	6.1547	89872	0				181	350	True	349	453	788	788
Q96ND8	Q96ND8	1	1	1	Zinc finger protein 583	ZNF583		1	1	1	1	5.1	5.1	5.1	66.032	569	569	0.01084	6.1522	0	0				406	1267	True	1270	1757	3215	3215		10;11;12;68		41;44;50;51
P06401-4;P06401-3;P06401-2;P06401-5;P06401	P06401-4;P06401-3;P06401-2;P06401-5;P06401	1;1;1;1;1	1;1;1;1;1	1;1;1;1;1	Progesterone receptor	PGR	;;;;	5	1	1	1	2.2	2.2	2.2	36.317	314	314;339;769;831;933	0.010811	6.145	50298	1				58	593	True	593	771	1441	1441
P63220	P63220	1	1	1	40S ribosomal protein S21	RPS21		1	1	1	1	10.8	10.8	10.8	9.1113	83	83	0.010782	6.1371	31766	1				275	1422	True	1427	1977	3704	3704
P48047	P48047	1	1	1	ATP synthase subunit O, mitochondrial	ATP5O		1	1	1	1	5.6	5.6	5.6	23.277	213	213	0.010753	6.1336	57368	1				190	1324	True	1327	1840	3415	3415
O60232	O60232	1	1	1	Sjoegren syndrome/scleroderma autoantigen 1	SSSCA1		1	1	1	1	4	4	4	21.474	199	199	0.010724	6.1319	27782	1				31	871	True	871	1169	2107	2107
Q9NV79-2;Q9NV79	Q9NV79-2;Q9NV79	1;1	1;1	1;1	Protein-L-isoaspartate O-methyltransferase domain-containing protein 2	PCMTD2	;	2	1	1	1	4.8	4.8	4.8	38.119	334	334;361	0.010695	6.1255	82906	1				420	1558	True	1563	2163	4049	4049
Q8N608-4;Q8N608-2;Q8N608;Q8N608-3	Q8N608-4;Q8N608-2;Q8N608;Q8N608-3	1;1;1;1	1;1;1;1	1;1;1;1	Inactive dipeptidyl peptidase 10	DPP10	;;;	4	1	1	1	2.4	2.4	2.4	85.479	746	746;789;796;800	0.010667	6.1201	0	0				385	1126	True	1128	1558	2818	2818	23	56;57;78	353	345;349;350
P12277	P12277	1	1	1	Creatine kinase B-type	CKB		1	1	1	1	2.9	2.9	2.9	42.644	381	381	0.010638	6.0874	90145	1				94	1505	True	1510	2099	3950	3950
O75947-2;O75947	O75947-2;O75947	1;1	1;1	1;1	ATP synthase subunit d, mitochondrial	ATP5H	;	2	1	1	1	8.8	8.8	8.8	15.773	137	137;161	0.01061	6.0633	30060	1				40	662	True	662	863	1579	1579
P16455	P16455	1	1	1	Methylated-DNA--protein-cysteine methyltransferase	MGMT		1	1	1	1	8.7	8.7	8.7	21.646	207	207	0.010582	6.0541	26306	1				109	802	True	802	1075	1936	1936
Q8WUM9	Q8WUM9	1	1	1	Sodium-dependent phosphate transporter 1	SLC20A1		1	1	1	1	1.6	1.6	1.6	73.699	679	679	0.010554	6.0451	0	0				390	1248	True	1251	1728	3165	3165		9		638
P68133;P68032;P63267;P62736;P63267-2;Q562R1;Q9BYX7;A5A3E0	P68133;P68032;P63267;P62736;P63267-2;Q562R1	8;8;7;7;5;4;1;1	1;1;0;0;0;0;0;0	1;1;0;0;0;0;0;0	Actin, alpha skeletal muscle;Actin, alpha cardiac muscle 1;Actin, gamma-enteric smooth muscle;Actin, aortic smooth muscle;Beta-actin-like protein 2	ACTA1;ACTC1;ACTG2;ACTA2;ACTBL2	;;;;;	8	8	1	1	29.2	8.8	8.8	42.051	377	377;377;376;377;333;376;375;1075	0.010526	6.041	121290	3				280	221;432;524;525;590;783;993;1309	False;True;False;False;False;False;False;False	221;431;523;524;590;783;993;1312	291;292;547;666;667;668;768;1053;1054;1355;1822	521;522;523;958;959;960;1263;1264;1265;1266;1438;1901;1902;2415;3358;3359;3360;3361;3362;3363	523;959;1263;1265;1438;1901;2415;3359
O15078-2;O15078	O15078-2;O15078	1;1	1;1	1;1	Centrosomal protein of 290 kDa	CEP290	;	2	1	1	1	0.8	0.8	0.8	180.06	1539	1539;2479	0.010499	6.0316	0	0				27	716	True	716	954	1748	1748		0;45;72		1176;1178;1180
Q6ZRS2-3;Q6ZRS2-2;Q6ZRS2	Q6ZRS2-3;Q6ZRS2-2;Q6ZRS2	1;1;1	1;1;1	1;1;1	Helicase SRCAP	SRCAP	;;	3	1	1	1	0.4	0.4	0.4	327.83	3072	3072;3168;3230	0.010471	6.0315	0	0				373	1110	True	1112	1537	2785	2785	22	66	1944	1951
Q59GN2;P62891	Q59GN2;P62891	1;1	1;1	1;1	Putative 60S ribosomal protein L39-like 5;60S ribosomal protein L39	RPL39P5;RPL39	;	2	1	1	1	19.6	19.6	19.6	6.3225	51	51;51	0.010444	6.025	400090	2				265	1154	True	1156	1594;1595	2891;2892	2891
O60437	O60437	1	1	1	Periplakin	PPL		1	1	1	1	0.7	0.7	0.7	204.74	1756	1756	0.010417	6.0205	0	0				32	1619	True	1624	2235	4163	4163		1;17		14;19
Q9H5L6	Q9H5L6	1	1	1	DNA transposase THAP9	THAP9		1	1	1	1	3.3	3.3	3.3	103.41	903	903	0.01039	6.0194	0	0				416	371	True	370	476	827	827		13;80		608;620
P55344-2	P55344-2	1	1	1	Lens fiber membrane intrinsic protein	LIM2		1	1	1	1	4.7	4.7	4.7	24.188	215	215	0.010363	6.0064	0	0				218	1570	True	1575	2180	4082	4082		19;74;75		88;89;91
Q9UPU5	Q9UPU5	1	1	1	Ubiquitin carboxyl-terminal hydrolase 24	USP24		1	1	1	1	0.4	0.4	0.4	294.36	2620	2620	0.010336	5.997	0	0				434	1149	True	1151	1589	2886	2886		15		1285
P54753	P54753	1	1	1	Ephrin type-B receptor 3	EPHB3		1	1	1	1	0.9	0.9	0.9	110.33	998	998	0.010309	5.9936	67497	1				213	612	True	612	802	1486	1486
P26640	P26640	1	1	1	Valine--tRNA ligase	VARS		1	1	1	1	1.2	1.2	1.2	140.47	1264	1264	0.010283	5.9922	38106	1				139	1282	True	1285	1788	3291	3291
Q13094	Q13094	1	1	1	Lymphocyte cytosolic protein 2	LCP2		1	1	1	1	2.1	2.1	2.1	60.187	533	533	0.010256	5.9779	60532	1				312	1314	True	1317	1827	3373	3373
Q5VTM2	Q5VTM2	1	1	1	Arf-GAP with GTPase, ANK repeat and PH domain-containing protein 9	AGAP9		1	1	1	1	1.8	1.8	1.8	77.971	703	703	0.01023	5.9777	0	0				361	946	True	946	1256	2239	2239	20	6;7	131	133;134
Q07065	Q07065	1	1	1	Cytoskeleton-associated protein 4	CKAP4		1	1	1	1	3	3	3	66.022	602	602	0.010204	5.9756	22092	1				305	1522	True	1527	2120	3982	3982
P17096;P17096-3	P17096;P17096-3	1;1	1;1	1;1	High mobility group protein HMG-I/HMG-Y	HMGA1	;	2	1	1	1	23.4	23.4	23.4	11.676	107	107;179	0.010178	5.9694	107860	1				111	733	True	733	977	1780	1780
Q96EL3	Q96EL3	1	1	1	39S ribosomal protein L53, mitochondrial	MRPL53		1	1	1	1	10.7	10.7	10.7	12.107	112	112	0.010152	5.9655	22892	1				405	1328	True	1331	1848	3429	3429
Q3C1V9	Q3C1V9	1	1	1	Putative uncharacterized protein ENSP00000334305			1	1	1	1	1.2	1.2	1.2	84.938	767	767	0.010127	5.9604	281490	1				353	1158	True	1160	1601	2900	2900
Q15527	Q15527	1	1	1	Surfeit locus protein 2	SURF2		1	1	1	1	5.1	5.1	5.1	29.647	256	256	0.010101	5.9598	35965	1				343	1131	True	1133	1565	2838	2838
Q92599-3;Q92599-2;Q92599-4;Q92599	Q92599-3;Q92599-2;Q92599-4;Q92599	1;1;1;1	1;1;1;1	1;1;1;1	Septin-8	SEPTIN8	;;;	4	1	1	1	2.4	2.4	2.4	43.519	369	369;429;442;483	0.010076	5.9513	0	0				396	1475	True	1480	2058	3856	3856		24		295
Q6ZVF9	Q6ZVF9	1	1	1	G protein-regulated inducer of neurite outgrowth 3	GPRIN3		1	1	1	1	0.9	0.9	0.9	82.438	776	776	0.01005	5.9415	468020	0				374	1360	True	1363	1893	3525	3525
P62140	P62140	1	1	1	Serine/threonine-protein phosphatase PP1-beta catalytic subunit	PPP1CB		1	1	1	1	4.9	4.9	4.9	37.186	327	327	0.010025	5.9404	60056	1				236	1617	True	1622	2233	4161	4161
Q6ZRR7	Q6ZRR7	1	1	1	Leucine-rich repeat-containing protein 9	LRRC9		1	1	1	1	1.1	1.1	1.1	166.91	1453	1453	0.01	5.9307	0	0				372	289	True	288	380;381	678;679	678	21	38;52	1335	1327;1337
Q05655;Q05655-2	Q05655;Q05655-2	1;1	1;1	1;1	Protein kinase C delta type;Protein kinase C delta type regulatory subunit;Protein kinase C delta type catalytic subunit	PRKCD	;	2	1	1	1	1	1	1	77.504	676	676;707	0.0099751	5.9056	53849	1				301	404	True	403	514	895	895
Q9P2K5-3;Q9P2K5-2;Q9P2K5	Q9P2K5-3;Q9P2K5-2;Q9P2K5	1;1;1	1;1;1	1;1;1	Myelin expression factor 2	MYEF2	;;	3	1	1	1	5.9	5.9	5.9	20.266	188	188;576;600	0.0099502	5.8891	24591	1				427	955	True	955	1266	2260	2260
Q02040	Q02040	1	1	1	A-kinase anchor protein 17A	AKAP17A		1	1	1	1	1.6	1.6	1.6	80.735	695	695	1	-2	0	0	+			296	143	True	143	193	368	368		47		599
Q6NSI1	Q6NSI1	1	1	1	Putative ankyrin repeat domain-containing protein 26-like protein	ANKRD26P1		1	1	1	1	6.9	6.9	6.9	35.437	321	321	1	-2	0	0	+			363	730	True	730	974	1777	1777		50;63		205;217
A6NFN9;A6NFN9-2	A6NFN9;A6NFN9-2	1;1	1;1	1;1	Protein ANKUB1	ANKUB1	;	2	1	1	1	3.8	3.8	3.8	47.647	424	424;502	1	-2	0	0	+			1	1128	True	1130	1561	2832	2832		26		51
O15013-7	O15013-7	1	1	1	Rho guanine nucleotide exchange factor 10	ARHGEF10		1	1	1	1	0.6	0.6	0.6	144.27	1306	1306	1	-2	0	0	+			26	731	True	731	975	1778	1778		60		285
O15085;O15085-2	O15085;O15085-2	1;1	1;1	1;1	Rho guanine nucleotide exchange factor 11	ARHGEF11	;	2	1	1	1	0.7	0.7	0.7	167.7	1522	1522;1562	1	-2	0	0	+			28	1614	True	1619	2230	4158	4158		29		885
Q9NWW7	Q9NWW7	1	1	1	Uncharacterized protein C2orf42	C2orf42		1	1	1	1	2.4	2.4	2.4	64.076	574	574	1	-2	0	0	+			423	1137	True	1139	1573	2852	2852	26		452
Q8N5S9;Q8N5S9-2	Q8N5S9;Q8N5S9-2	1;1	1;1	1;1	Calcium/calmodulin-dependent protein kinase kinase 1	CAMKK1	;	2	1	1	1	3.2	3.2	3.2	55.735	505	505;520	1	-2	0	0	+			384	189	True	189	253	473	473		55;67;77		362;363;364
Q8IYK2	Q8IYK2	1	1	1	Coiled-coil domain-containing protein 105	CCDC105		1	1	1	1	2.4	2.4	2.4	56.908	499	499	1	-2	0	0	+			381	500	True	499	634	1151	1151		39		184
Q05D60	Q05D60	1	1	1	Deuterosome protein 1	CCDC67		1	1	1	1	2.3	2.3	2.3	70.977	604	604	1	-2	0	0	+			302	909	True	909	1213	2170	2170	18	48	115	113
Q8N2M8-3;Q8N2M8-4;Q8N2M8	Q8N2M8-3;Q8N2M8-4;Q8N2M8	1;1;1	1;1;1	1;1;1	CLK4-associating serine/arginine rich protein	CLASRP	;;	3	1	1	1	1.9	1.9	1.9	66.354	594	594;612;674	1	-2	0	0	+			382	718	True	718	956	1750	1750		40		19
Q9NVP1	Q9NVP1	1	1	1	ATP-dependent RNA helicase DDX18	DDX18		1	1	1	1	2.5	2.5	2.5	75.406	670	670	1	-2	0	0	+			421	1006	True	1006	1375	2448	2448	25	25	117	125
P26358-3;P26358;P26358-2	P26358-3;P26358;P26358-2	1;1;1	1;1;1	1;1;1	DNA (cytosine-5)-methyltransferase 1	DNMT1	;;	3	1	1	1	0.9	0.9	0.9	144.46	1280	1280;1616;1632	1	-2	0	0	+			136	759	True	759	1017	1842	1842		61		569
Q96BY6-3;Q96BY6	Q96BY6-3;Q96BY6	1;1	1;1	1;1	Dedicator of cytokinesis protein 10	DOCK10	;	2	1	1	1	1	1	1	249.49	2180	2180;2186	1	-2	402560	1	+			403	510	True	509	647	1182	1182	24		1177
Q6ZMT9-2;Q6ZMT9	Q6ZMT9-2;Q6ZMT9	1;1	1;1	1;1	Death domain-containing protein 1	DTHD1	;	2	1	1	1	1.6	1.6	1.6	69.84	616	616;781	1	-2	0	0	+			369	1355	True	1358	1886	3512	3512		65;76		265;266
A0AVK6	A0AVK6	1	1	1	Transcription factor E2F8	E2F8		1	1	1	1	1.3	1.3	1.3	94.165	867	867	1	-2	0	0	+			0	981	True	981	1341	2397	2397	0		65
B1ANY3	B1ANY3	1	1	1	Putative protein FAM220BP	FAM220BP		1	1	1	1	6.3	6.3	6.3	29.404	271	271	1	-2	0	0	+			2	201	True	201	267	493	493	1	16	213	202
P21802-14;P21802-19;P21802-22;P21802-4;P21802-20;P21802-15;P21802-21;P21802-23;P21802-8;P21802-2;P21802-13;P21802-17;P21802-12;P21802-6;P21802-7;P21802-9;P21802-5;P21802-10;P21802-18;P21802;P21802-3;P21802-16;P21802-11	P21802-14;P21802-19;P21802-22;P21802-4;P21802-20;P21802-15;P21802-21;P21802-23;P21802-8;P21802-2;P21802-13;P21802-17;P21802-12;P21802-6;P21802-7;P21802-9;P21802-5;P21802-10;P21802-18;P21802;P21802-3;P21802-16;P21802-11	1;1;1;1;1;1;1;1;1;1;1;1;1;1;1;1;1;1;1;1;1;1;1	1;1;1;1;1;1;1;1;1;1;1;1;1;1;1;1;1;1;1;1;1;1;1	1;1;1;1;1;1;1;1;1;1;1;1;1;1;1;1;1;1;1;1;1;1;1	Fibroblast growth factor receptor 2	FGFR2	;;;;;;;;;;;;;;;;;;;;;;	23	1	1	1	4.3	4.3	4.3	28.299	254	254;366;680;682;704;705;707;709;766;768;768;769;771;785;817;819;819;819;820;821;822;822;830	1	-2	0	0	+			121	1123	True	1125	1554	2813	2813		46;73		202;203
P19883-2;P19883	P19883-2;P19883	1;1	1;1	1;1	Follistatin	FST	;	2	1	1	1	2.5	2.5	2.5	34.803	317	317;344	1	-2	100900	1	+			118	986	True	986	1346	2404	2404	11		108
O14556	O14556	1	1	1	Glyceraldehyde-3-phosphate dehydrogenase, testis-specific	GAPDHS		1	1	1	1	2.2	2.2	2.2	44.501	408	408	1	-2	0	0	+			24	1581	True	1586	2194	4108	4108		28		127
Q08378-2;Q08378	Q08378-2;Q08378	1;1	1;1	1;1	Golgin subfamily A member 3	GOLGA3	;	2	1	1	1	1	1	1	155.68	1390	1390;1498	1	-2	0	0	+			307	1361	True	1364	1894	3526	3526		20;62		1362;1371
Q86UX2-2;Q86UX2-3;Q86UX2	Q86UX2-2;Q86UX2-3;Q86UX2	1;1;1	1;1;1	1;1;1	Inter-alpha-trypsin inhibitor heavy chain H5	ITIH5	;;	3	1	1	1	1.7	1.7	1.7	77.4	694	694;728;942	1	-2	0	0	+			378	207	True	207	275	501	501		8;21;54		346;351;354
Q5T5P2-8;Q5T5P2-6;Q5T5P2-7;Q5T5P2-10;Q5T5P2-3;Q5T5P2	Q5T5P2-8;Q5T5P2-6;Q5T5P2-7;Q5T5P2-10;Q5T5P2-3;Q5T5P2	1;1;1;1;1;1	1;1;1;1;1;1	1;1;1;1;1;1	Sickle tail protein homolog	KIAA1217	;;;;;	6	1	1	1	2.1	2.1	2.1	99.493	906	906;932;1349;1374;1465;1943	1	-2	0	0	+			358	18	True	18	24	41	41		49		845
Q6ZVL6-2;Q6ZVL6	Q6ZVL6-2;Q6ZVL6	1;1	1;1	1;1	UPF0606 protein KIAA1549L	KIAA1549L	;	2	1	1	1	1.1	1.1	1.1	131.2	1235	1235;1849	1	-2	0	0	+			375	1396	True	1401	1944	3613;3614	3614		53		622
Q9NVR0	Q9NVR0	1	1	1	Kelch-like protein 11	KLHL11		1	1	1	1	1.7	1.7	1.7	80.147	708	708	1	-2	0	0	+			422	701	True	701	938	1717	1717		58;70		444;452
P10911-6;P10911-2;P10911;P10911-4;P10911-3;P10911-5	P10911-6;P10911-2;P10911;P10911-4;P10911-3;P10911-5	1;1;1;1;1;1	1;1;1;1;1;1	1;1;1;1;1;1	Proto-oncogene DBL;MCF2-transforming protein;DBL-transforming protein	MCF2	;;;;;	6	1	1	1	1.1	1.1	1.1	95.939	821	821;860;925;941;985;1001	1	-2	0	0	+			85	1524	True	1529	2122	3984	3984	10		361
Q9NXL9-2	Q9NXL9-2	1	1	1	DNA helicase MCM9	MCM9		1	1	1	1	1.1	1.1	1.1	72.737	648	648	1	-2	0	0	+			424	597	True	597	775	1445	1445		14;71		630;632
Q9UMS5-2;Q9UMS5	Q9UMS5-2;Q9UMS5	1;1	1;1	1;1	Putative homeodomain transcription factor 1	PHTF1	;	2	1	1	1	2.2	2.2	2.2	72.804	637	637;762	1	-2	0	0	+			433	1120	True	1122	1550	2808	2808	28		244
Q6ZMI0-4	Q6ZMI0-4	1	1	1	Protein phosphatase 1 regulatory subunit 21	PPP1R21		1	1	1	1	2.5	2.5	2.5	42.132	363	363	1	-2	0	0	+			368	705	True	705	942;943	1724;1725	1724		36;64		355;359
Q9H939-2;Q9H939	Q9H939-2;Q9H939	1;1	1;1	1;1	Proline-serine-threonine phosphatase-interacting protein 2	PSTPIP2	;	2	1	1	1	2.9	2.9	2.9	36.445	312	312;334	1	-2	0	0	+			419	950	True	950	1261	2253	2253		69;81		109;111
Q6ZRP7	Q6ZRP7	1	1	1	Sulfhydryl oxidase 2	QSOX2		1	1	1	1	3	3	3	77.528	698	698	1	-2	0	0	+			371	995	True	995	1359	2420	2420		51		412
Q9ULX5;Q9ULX5-2	Q9ULX5;Q9ULX5-2	1;1	1;1	1;1	RING finger protein 112	RNF112	;	2	1	1	1	3.5	3.5	3.5	68.297	631	631;632	1	-2	0	0	+			431	533	True	532	688	1304	1304	27	59	307	322
O75446	O75446	1	1	1	Histone deacetylase complex subunit SAP30	SAP30		1	1	1	1	8.2	8.2	8.2	23.306	220	220	1	-2	0	0	+			38	1235	True	1238	1712;1713;1714	3131;3132;3133	3131		30		202
Q8N5C6	Q8N5C6	1	1	1	S1 RNA-binding domain-containing protein 1	SRBD1		1	1	1	1	1.1	1.1	1.1	111.77	995	995	1	-2	0	0	+			383	723	True	723	961;962	1755;1756	1756		22;23		107;110
Q15813;Q15813-2	Q15813;Q15813-2	1;1	1;1	1;1	Tubulin-specific chaperone E	TBCE	;	2	1	1	1	1.3	1.3	1.3	59.345	527	527;578	1	-2	0	0	+			344	1615	True	1620	2231	4159	4159		33		418
P37173;P37173-2	P37173;P37173-2	1;1	1;1	1;1	TGF-beta receptor type-2	TGFBR2	;	2	1	1	1	1.9	1.9	1.9	64.567	567	567;592	1	-2	0	0	+			165	552	True	551	714	1345	1345		32		281
Q96B77	Q96B77	1	1	1	Transmembrane protein 186	TMEM186		1	1	1	1	7	7	7	24.893	213	213	1	-2	0	0	+			402	633	True	633	830	1538	1538		41		181
Q5BJD5	Q5BJD5	1	1	1	Transmembrane protein 41B	TMEM41B		1	1	1	1	5.2	5.2	5.2	32.513	291	291	1	-2	0	0	+			356	1607	True	1612	2223	4149	4149		34		178
Q9NYU1	Q9NYU1	1	1	1	UDP-glucose:glycoprotein glucosyltransferase 2	UGGT2		1	1	1	1	0.7	0.7	0.7	174.73	1516	1516	1	-2	0	0	+			425	1585	True	1590	2198	4113	4113		42		1289
Q16880	Q16880	1	1	1	2-hydroxyacylsphingosine 1-beta-galactosyltransferase	UGT8		1	1	1	1	2	2	2	61.437	541	541	1	-2	92121	0	+			351	976	True	976	1334	2388	2388	19		194
REV__P18754;REV__P18754-2	REV__P18754;REV__P18754-2	1;1	1;1	1;1			;	2	1	1	1	0	0	0	44.969	421	421;452	0.0030581	6.5768	85594	1		+		442	898	True	898	1199	2153	2153
REV__Q86YW9-4;REV__Q86YW9	REV__Q86YW9-4;REV__Q86YW9	1;1	1;1	1;1			;	2	1	1	1	0	0	0	240.03	2144	2144;2145	0.011429	6.3404	10336	1		+		443	892	True	892	1193	2146	2146
REV__Q9GZN2-2;REV__Q9GZN2	REV__Q9GZN2-2;REV__Q9GZN2	1;1	1;1	1;1			;	2	1	1	1	0	0	0	17.907	155	155;237	0.0058309	6.4014	59614	1		+		444	669	True	669	871	1594	1594
REV__Q9Y4D8-3;REV__Q9Y4D8-5;REV__Q9Y4D8-2;REV__Q9Y4D8-4;REV__Q9Y4D8	REV__Q9Y4D8-3;REV__Q9Y4D8-5;REV__Q9Y4D8-2;REV__Q9Y4D8-4;REV__Q9Y4D8	1;1;1;1;1	1;1;1;1;1	1;1;1;1;1			;;;;	5	1	1	1	0	0	0	98.751	889	889;1321;2386;3984;3996	0.0086455	6.3621	52179	1		+		445	825	True	825	1105	1987	1987

## Sheet: BE2_Tumor_IAP_E1-4
Protein IDs	Protein names	Gene names	Number of proteins	Peptides	Sequence coverage [%]	Mol. weight [kDa]	Sequence length	Score	Only identified by site	Reverse	Potential contaminant	id	Oxidation (M) site positions	Phospho (STY)(HKR-98-immonium) Not C-ter site positions
P55060-3;P55060;P55060-4	Exportin-2	CSE1L	3	2	3.5	107.78	945	323.31				301
P32929-2;P32929-3;P32929	Cystathionine gamma-lyase	CTH	3	1	5.5	39.505	361	323.31				230
P20042	Eukaryotic translation initiation factor 2 subunit 2	EIF2S2	1	6	36	38.388	333	323.31				188
Q16777;Q6FI13	Histone H2A type 2-C;Histone H2A type 2-A	HIST2H2AC;HIST2H2AA3	2	5	58.9	13.988	129	323.31				434		2
Q92598-2;Q92598-3;Q92598;Q92598-4	Heat shock protein 105 kDa	HSPH1	4	1	2.2	92.115	814	323.31				528
P35579;P35579-2;P35749-4;P35749-3;P35749;P35749-2	Myosin-9	MYH9	6	9	6.7	226.53	1960	323.31				241	941
Q9BQE3;Q9NY65-2;Q9NY65	Tubulin alpha-1C chain	TUBA1C	3	9	29	49.895	449	323.31				570
P62258-2;P62258;P31947-2;Q04917;P31947	14-3-3 protein epsilon	YWHAE	5	4	25.8	26.504	233	323.31				318
P06733-2;P06733;P13929-3;P09104-2;P13929-2;P13929;P09104	Alpha-enolase	ENO1	7	3	11.7	36.928	341	287.29				114
Q9BPZ3	Polyadenylate-binding protein-interacting protein 2	PAIP2	1	2	26	14.984	127	263.4				568
P69905	Hemoglobin subunit alpha	HBA1	1	2	19	15.257	142	259.35				343
P12956-2;P12956	X-ray repair cross-complementing protein 6	XRCC6	2	1	3.9	65.148	568	258.59				161
Q99878;Q96KK5;Q93077;Q7L7L0;P20671;P0C0S8;P04908;Q9BTM1;Q9BTM1-2;Q71UI9-5	Histone H2A type 1-J;Histone H2A type 1-H;Histone H2A type 1-C;Histone H2A type 3;Histone H2A type 1-D;Histone H2A type 1;Histone H2A type 1-B/E;Histone H2A.J	HIST1H2AJ;HIST1H2AH;HIST1H2AC;HIST3H2A;HIST1H2AD;HIST1H2AG;HIST1H2AB;H2AFJ	10	5	59.4	13.936	128	252.64				106		2
P25205;P25205-2	DNA replication licensing factor MCM3	MCM3	2	3	6.3	90.98	808	249.76				202
P67809;P16989-2;P16989-3;Q9Y2T7;P16989	Nuclease-sensitive element-binding protein 1;Y-box-binding protein 3;Y-box-binding protein 2	YBX1;YBX3;YBX2	5	2	12.3	35.924	324	235.68				337
P38606-2;P38606	V-type proton ATPase catalytic subunit A	ATP6V1A	2	2	3.4	64.735	584	233.79				247
P34932	Heat shock 70 kDa protein 4	HSPA4	1	2	6.3	94.33	840	232.99				236
P14927;P14927-2	Cytochrome b-c1 complex subunit 7	UQCRB	2	1	13.5	13.53	111	225.17				175
Q14566	DNA replication licensing factor MCM6	MCM6	1	3	6.3	92.888	821	213.15				403
P11021	78 kDa glucose-regulated protein	HSPA5	1	9	15.6	72.332	654	211.43				151
P15531;P15531-2;P22392-2	Nucleoside diphosphate kinase A	NME1	3	2	21.7	17.149	152	209.34				177		120
P46777	60S ribosomal protein L5	RPL5	1	2	4	34.362	297	205.04				264	212
P61981	14-3-3 protein gamma;14-3-3 protein gamma, N-terminally processed	YWHAG	1	4	30.4	28.302	247	200.27				316
O75643	U5 small nuclear ribonucleoprotein 200 kDa helicase	SNRNP200	1	3	1.7	244.5	2136	195.56				76
P07195	L-lactate dehydrogenase B chain	LDHB	1	3	13.2	36.638	334	193.64				117
Q12905	Interleukin enhancer-binding factor 2	ILF2	1	2	7.2	43.062	390	178.82				371
P05783;CON__P05784;CON__H-INV:HIT000015463	Keratin, type I cytoskeletal 18	KRT18	3	8	28.6	48.057	430	172.38				110
P83916	Chromobox protein homolog 1	CBX1	1	2	9.7	21.418	185	168.07				349
P0DP25;P0DP24;P0DP23		CALM	3	4	45.6	16.837	149	164.57				145	145
P63261;P60709;Q562R1;P63267-2;Q9BYX7;Q6S8J3;A5A3E0;P0CG39;P0CG38	Actin, cytoplasmic 2;Actin, cytoplasmic 2, N-terminally processed;Actin, cytoplasmic 1;Actin, cytoplasmic 1, N-terminally processed;Beta-actin-like protein 2	ACTG1;ACTB;ACTBL2	9	10	32.3	41.792	375	162.5				308	119;123
P35268	60S ribosomal protein L22	RPL22	1	1	11.7	14.787	128	154.29				239
P08238;Q58FF7;Q14568	Heat shock protein HSP 90-beta	HSP90AB1	3	9	19.9	83.263	724	138.34				127
Q99733;Q99733-2	Nucleosome assembly protein 1-like 4	NAP1L4	2	2	14.4	42.823	375	136.43				564
P14625	Endoplasmin	HSP90B1	1	6	7.6	92.468	803	132.44				170
P18669	Phosphoglycerate mutase 1	PGAM1	1	1	4.3	28.804	254	132.15				185		14
P31946-2;P31946	14-3-3 protein beta/alpha;14-3-3 protein beta/alpha, N-terminally processed	YWHAB	2	6	38.1	27.85	244	131.83				228
P04083	Annexin A1	ANXA1	1	2	5.5	38.714	346	123.5				102
Q14690	Protein RRP5 homolog	PDCD11	1	1	1.1	208.7	1871	119.64				405
Q9UQ80-2;Q9UQ80	Proliferation-associated protein 2G4	PA2G4	2	1	5.3	38.059	340	116.15				662
Q8WUM0	Nuclear pore complex protein Nup133	NUP133	1	5	5.6	128.98	1156	115.54				520
Q9NR30	Nucleolar RNA helicase 2	DDX21	1	1	2.2	87.343	783	115.08				616
P07951-3;P07951-2		TPM2	2	3	13.3	28.684	248	111.91				124
Q9Y696;Q9NZA1-3;O15247;Q9NZA1-2;Q9NZA1;Q96NY7-2;Q96NY7	Chloride intracellular channel protein 4;Chloride intracellular channel protein 5;Chloride intracellular channel protein 2;Chloride intracellular channel protein 6	CLIC4;CLIC5;CLIC2;CLIC6	7	2	11.9	28.772	253	109.45				688	168
P27797	Calreticulin	CALR	1	7	36.5	48.141	417	108.98				213	257
Q15185-4;Q15185	Prostaglandin E synthase 3	PTGES3	2	2	19.4	16.476	139	106.29				419		113
P07437;P68371;P04350;Q9BUF5;Q3ZCM7;A6NNZ2	Tubulin beta chain;Tubulin beta-4B chain;Tubulin beta-4A chain	TUBB;TUBB4B;TUBB4A	6	8	31.8	49.67	444	106.26				121
P12268	Inosine-5-monophosphate dehydrogenase 2	IMPDH2	1	1	3.9	55.804	514	102.28				157
P23246-2;P23246	Splicing factor, proline- and glutamine-rich	SFPQ	2	3	7.8	72.262	669	101.99				194
Q99880;Q99879;Q99877;Q93079;Q8N257;Q5QNW6;Q16778;P62807;P58876;P57053;P33778;P23527;P06899;O60814;Q5QNW6-2	Histone H2B type 1-L;Histone H2B type 1-M;Histone H2B type 1-N;Histone H2B type 1-H;Histone H2B type 3-B;Histone H2B type 2-F;Histone H2B type 2-E;Histone H2B type 1-C/E/F/G/I;Histone H2B type 1-D;Histone H2B type F-S;Histone H2B type 1-B;Histone H2B type 1-O;Histone H2B type 1-J;Histone H2B type 1-K	HIST1H2BL;HIST1H2BM;HIST1H2BN;HIST1H2BH;HIST3H2BB;HIST2H2BF;HIST2H2BE;HIST1H2BC;HIST1H2BD;H2BFS;HIST1H2BB;HIST1H2BO;HIST1H2BJ;HIST1H2BK	15	1	11.9	13.952	126	96.656				58
Q71U36-2;Q71U36;Q13748;Q13748-2;Q6PEY2	Tubulin alpha-1A chain;Tubulin alpha-3C/D chain	TUBA1A;TUBA3C	5	9	31.7	46.297	416	95.903				474
O00410-2;O00410;O00410-3	Importin-5	IPO5	3	4	10.2	116.98	1037	95.266				23
Q12797-9;Q12797-6;Q12797-5;Q12797-8;Q12797-2;Q12797-10;Q12797;Q12797-7;Q12797-4;Q12797-3	Aspartyl/asparaginyl beta-hydroxylase	ASPH	10	2	21.1	28.926	256	94.593				369
Q00610-2;Q00610	Clathrin heavy chain 1	CLTC	2	5	5.1	187.89	1639	89.798				350
P20810-3;P20810-4;P20810-8;P20810-2;P20810;P20810-9;P20810-5;P20810-10;P20810-7;P20810-6	Calpastatin	CAST	10	3	7.1	63.665	590	87.978				191
Q9NW13-2;Q9NW13	RNA-binding protein 28	RBM28	2	1	3.6	69.922	618	87.057				627
P50579-3;P50579-2;P50579	Methionine aminopeptidase 2	METAP2	3	2	12.5	50.496	455	85.828				286
P43487-2;P43487	Ran-specific GTPase-activating protein	RANBP1	2	2	22.5	23.239	200	84.396				260
P09012	U1 small nuclear ribonucleoprotein A	SNRPA	1	1	6.7	31.279	282	84.019				132
Q9UKV3-5;Q9UKV3	Apoptotic chromatin condensation inducer in the nucleus	ACIN1	2	1	1.4	150.56	1328	83.654				650
P52565-2;P52565	Rho GDP-dissociation inhibitor 1	ARHGDIA	2	2	30	18.232	160	82.893				294		7
Q14697;Q14697-2	Neutral alpha-glucosidase AB	GANAB	2	5	5.6	106.87	944	82.356				408
Q9GZU8	Protein FAM192A	FAM192A	1	1	5.9	28.912	254	81.341				598
P17655-2;P17655	Calpain-2 catalytic subunit	CAPN2	2	4	8.8	71.475	622	80.622				182
O60841	Eukaryotic translation initiation factor 5B	EIF5B	1	4	4.3	138.83	1220	79.837				60
Q01105-3;Q01105-4;Q01105-2;Q01105;P0DME0	Protein SET	SET	5	5	24.5	30.992	265	76.967				353
Q15149-7;Q15149-8;Q15149-9;Q15149-5;Q15149-4;Q15149-6;Q15149-3;Q15149-2;Q15149	Plectin	PLEC	9	4	1.6	512.6	4515	74.633				417
P55209-2;P55209;P55209-3	Nucleosome assembly protein 1-like 1	NAP1L1	3	7	35.9	42.761	368	74.468				303
O60264	SWI/SNF-related matrix-associated actin-dependent regulator of chromatin subfamily A member 5	SMARCA5	1	2	4.9	121.9	1052	73.683				53		66
Q09666	Neuroblast differentiation-associated protein AHNAK	AHNAK	1	5	1.8	629.09	5890	72.568				367
Q14240;Q14240-2	Eukaryotic initiation factor 4A-II;Eukaryotic initiation factor 4A-II, N-terminally processed	EIF4A2	2	1	7.6	46.402	407	70.872				397
Q00839-2;Q00839	Heterogeneous nuclear ribonucleoprotein U	HNRNPU	2	5	14.4	88.979	806	70.096				351		252
P78527-2;P78527	DNA-dependent protein kinase catalytic subunit	PRKDC	2	6	2.6	465.5	4097	63.704				345
Q8WTS1	1-acylglycerol-3-phosphate O-acyltransferase ABHD5	ABHD5	1	1	5.7	39.095	349	62.312				516
Q02878	60S ribosomal protein L6	RPL6	1	2	9	32.728	288	61.962				356
P13010	X-ray repair cross-complementing protein 5	XRCC5	1	2	6.6	82.704	732	61.375				162	731
Q9Y3Y2-4;Q9Y3Y2;Q9Y3Y2-3	Chromatin target of PRMT1 protein	CHTOP	3	1	9.9	21.918	202	60.149				671
P23193-2;P23193	Transcription elongation factor A protein 1	TCEA1	2	1	10	31.664	280	58.697				193
P04406;P04406-2	Glyceraldehyde-3-phosphate dehydrogenase	GAPDH	2	4	21.5	36.053	335	58.643				104
P49736	DNA replication licensing factor MCM2	MCM2	1	3	7.3	101.89	904	57.958				278		139
P31943	Heterogeneous nuclear ribonucleoprotein H;Heterogeneous nuclear ribonucleoprotein H, N-terminally processed	HNRNPH1	1	2	4.2	49.229	449	56.484				227
Q07021	Complement component 1 Q subcomponent-binding protein, mitochondrial	C1QBP	1	4	36.5	31.362	282	56.443				364
Q9BY77	Polymerase delta-interacting protein 3	POLDIP3	1	1	4.5	46.089	421	56.105				587
P07900;P07900-2;Q58FG0	Heat shock protein HSP 90-alpha;Putative heat shock protein HSP 90-alpha A5	HSP90AA1;HSP90AA5P	3	8	13.9	84.659	732	55.647				122	716
P62805	Histone H4	HIST1H4A	1	8	66	11.367	103	55.104				325
P23588;P23588-2	Eukaryotic translation initiation factor 4B	EIF4B	2	4	16.7	69.15	611	53.227				198
Q9Y2B0	Protein canopy homolog 2	CNPY2	1	2	19.2	20.652	182	52.779				667
P51858-2;P51858;P51858-3	Hepatoma-derived growth factor	HDGF	3	5	39.1	25.537	233	51.806				291
P55072	Transitional endoplasmic reticulum ATPase	VCP	1	4	6	89.321	806	51.403				302
Q9UBT2-2;Q9UBT2	SUMO-activating enzyme subunit 2	UBA2	2	3	13.2	60.838	544	51.087				641
Q6P2Q9	Pre-mRNA-processing-splicing factor 8	PRPF8	1	3	2.8	273.6	2335	50.329				464
P80303-2;P80303	Nucleobindin-2;Nesfatin-1	NUCB2	2	2	12.9	50.2	420	49.988				347
P26641;P26641-2	Elongation factor 1-gamma	EEF1G	2	5	21.7	50.118	437	49.963				210	263
Q9Y678	Coatomer subunit gamma-1	COPG1	1	2	6.8	97.717	874	49.522				687
P46782	40S ribosomal protein S5;40S ribosomal protein S5, N-terminally processed	RPS5	1	1	13.7	22.876	204	48.285				266
P29692-3;P29692-4;P29692;P29692-2	Elongation factor 1-delta	EEF1D	4	4	28	28.558	257	45.717				217		138
Q14152-2;Q14152	Eukaryotic translation initiation factor 3 subunit A	EIF3A	2	5	5.6	162.63	1348	45.345				393	636
P51532-5;P51532-2;P51532-3;P51532-4;P51532;P51531-2;P51531	Transcription activator BRG1;Probable global transcription activator SNF2L2	SMARCA4;SMARCA2	7	4	5.1	181.26	1613	45.132				288
P48163-2;P48163	NADP-dependent malic enzyme	ME1	2	1	3.6	55.165	497	43.801				270
Q06210-2;Q06210	Glutamine--fructose-6-phosphate aminotransferase [isomerizing] 1	GFPT1	2	1	2.2	76.758	681	43.362				361
Q8IY81	pre-rRNA processing protein FTSJ3	FTSJ3	1	4	9.8	96.557	847	43.149				489
Q8NC51-4;Q8NC51-3;Q8NC51-2;Q8NC51	Plasminogen activator inhibitor 1 RNA-binding protein	SERBP1	4	1	4.1	42.426	387	42.466				502
Q14247-3;Q14247;Q14247-2	Src substrate cortactin	CTTN	3	2	6.8	57.466	513	42.434				398
P62899-3;P62899;P62899-2	60S ribosomal protein L31	RPL31	3	1	11.6	13.995	121	42.024				329
O00299	Chloride intracellular channel protein 1	CLIC1	1	3	23.7	26.922	241	41.849				22
P42224-2;P42224	Signal transducer and activator of transcription 1-alpha/beta	STAT1	2	1	1.7	83.042	712	41.453				254
O95777	U6 snRNA-associated Sm-like protein LSm8	LSM8	1	1	25	10.403	96	41.418				87
P60842-2;P60842	Eukaryotic initiation factor 4A-I	EIF4A1	2	3	13.5	39.548	347	40.971				309	17;37
P54105	Methylosome subunit pICln	CLNS1A	1	3	24.9	26.215	237	40.789				298		102
Q9ULV4;Q9ULV4-2;Q9ULV4-3	Coronin-1C	CORO1C	3	1	6.1	53.248	474	39.868				652
Q14166	Tubulin--tyrosine ligase-like protein 12	TTLL12	1	1	4.5	74.403	644	39.784				395
O95433-2;O95433	Activator of 90 kDa heat shock protein ATPase homolog 1	AHSA1	2	3	16.3	32.339	288	39.401				85
O75347	Tubulin-specific chaperone A	TBCA	1	2	16.7	12.855	108	38.775				67
P63104-2;P63104	14-3-3 protein zeta/delta	YWHAZ	2	4	36.5	19.333	170	38.588				332
P20700	Lamin-B1	LMNB1	1	3	12.1	66.408	586	38.217				190
P52788-2;P52788	Spermine synthase	SMS	2	1	6.7	35.278	313	37.648				295
P09496-5;P09496-2	Clathrin light chain A	CLTA	2	1	12.7	17.687	166	37.304				136
Q93009-3;Q93009	Ubiquitin carboxyl-terminal hydrolase 7	USP7	2	3	8.7	126.27	1086	36.178				534
Q9HAV4	Exportin-5	XPO5	1	4	8.2	136.31	1204	35.743				608
P06748-3;P06748-2;P06748	Nucleophosmin	NPM1	3	3	29.3	28.4	259	35.244				116		10;125
P16104	Histone H2AX	H2AFX	1	4	47.6	15.144	143	34.993				179
O43776	Asparagine--tRNA ligase, cytoplasmic	NARS	1	1	3.5	62.942	548	34.268				47
Q14157-4;Q14157-1;Q14157-3;Q14157;Q14157-5	Ubiquitin-associated protein 2-like	UBAP2L	5	1	1.9	103.17	976	34.134				394
Q14839;Q14839-2	Chromodomain-helicase-DNA-binding protein 4	CHD4	2	3	3.5	218	1912	34.065				409	160
P26038	Moesin	MSN	1	1	5.4	67.819	577	33.486				206	467
Q13217	DnaJ homolog subfamily C member 3	DNAJC3	1	2	6.5	57.579	504	33.471				377
P30085-2;P30085	UMP-CMP kinase	CMPK1	2	1	11.6	16.548	147	32.792				222
O43852;O43852-3;O43852-15;O43852-10;O43852-6;O43852-2;O43852-4;O43852-13;O43852-14;O43852-11;O43852-5	Calumenin	CALU	11	4	23.5	37.106	315	32.117				51
O75531	Barrier-to-autointegration factor;Barrier-to-autointegration factor, N-terminally processed	BANF1	1	1	13.5	10.058	89	31.618				73
Q9Y5S9-2;Q9Y5S9	RNA-binding protein 8A	RBM8A	2	3	39.9	19.76	173	31.529				685	17
O15357-2;O15357	Phosphatidylinositol 3,4,5-trisphosphate 5-phosphatase 2	INPPL1	2	2	3.5	113.18	1016	31.16				36
P47712	Cytosolic phospholipase A2;Phospholipase A2;Lysophospholipase	PLA2G4A	1	1	4.5	85.238	749	31.069				269
Q9GZZ9-2;Q9GZZ9	Ubiquitin-like modifier-activating enzyme 5	UBA5	2	2	15.8	38.537	348	30.844				599
P36776-2;P36776	Lon protease homolog, mitochondrial	LONP1	2	3	4	100.4	895	30.641				244
Q9Y508	E3 ubiquitin-protein ligase RNF114	RNF114	1	1	10.1	25.694	228	29.841				676
Q92973-3;Q92973-2;Q92973	Transportin-1	TNPO1	3	3	3.4	96.9	848	29.272				533
Q15424-2;Q15424;Q15424-4;Q15424-3;Q14151	Scaffold attachment factor B1;Scaffold attachment factor B2	SAFB;SAFB2	5	1	3.8	95.18	848	29.205				392
P20290-2;P20290	Transcription factor BTF3	BTF3	2	2	17.9	17.699	162	29.136				189
P26447	Protein S100-A4	S100A4	1	2	32.7	11.728	101	29.01				207
P50542-2;P50542;P50542-4	Peroxisomal targeting signal 1 receptor	PEX5	3	1	3.7	66.83	602	28.96				285
O43399-6;O43399-2;O43399-4;O43399;O43399-3;O43399-5;O43399-7	Tumor protein D54	TPD52L2	7	2	18.4	17.473	163	28.86				38
P08195-2;P08195-3;P08195;P08195-4	4F2 cell-surface antigen heavy chain	SLC3A2	4	2	7.4	57.944	529	28.771				126	32
P49327	Fatty acid synthase;[Acyl-carrier-protein] S-acetyltransferase;[Acyl-carrier-protein] S-malonyltransferase;3-oxoacyl-[acyl-carrier-protein] synthase;3-oxoacyl-[acyl-carrier-protein] reductase;3-hydroxyacyl-[acyl-carrier-protein] dehydratase;Enoyl-[acyl-carrier-protein] reductase;Oleoyl-[acyl-carrier-protein] hydrolase	FASN	1	3	2.3	273.42	2511	28.74				273
Q13813-3;Q13813;Q13813-2	Spectrin alpha chain, non-erythrocytic 1	SPTAN1	3	2	1.9	282.28	2452	28.702				386
Q15233-2;Q15233	Non-POU domain-containing octamer-binding protein	NONO	2	2	8.4	43.866	382	28.598				420
P08670	Vimentin	VIM	1	4	15.5	53.651	466	28.362				128
Q02790	Peptidyl-prolyl cis-trans isomerase FKBP4;Peptidyl-prolyl cis-trans isomerase FKBP4, N-terminally processed	FKBP4	1	1	6.8	51.804	459	28.344				355
P16435	NADPH--cytochrome P450 reductase	POR	1	1	3.1	76.689	677	28.34				181
Q15084-3;Q15084;Q15084-4;Q15084-5;Q15084-2	Protein disulfide-isomerase A6	PDIA6	5	3	17.4	47.837	437	28.166				415
Q6UX04-2;Q6UX04	Peptidyl-prolyl cis-trans isomerase CWC27 homolog	CWC27	2	1	5.1	43.989	390	28.158				470
Q9NZZ3-2;Q9NZZ3	Charged multivesicular body protein 5	CHMP5	2	2	21.1	19.52	171	28.107				633
P43686	26S protease regulatory subunit 6B	PSMC4	1	2	5	47.366	418	27.826				261
Q71UI9-2;Q71UI9;P0C0S5;Q71UI9-4;Q71UI9-3	Histone H2A.V;Histone H2A.Z	H2AFV;H2AFZ	5	4	48.2	12.146	114	27.515				142
P42167-3;P42167-2;P42167;P42166	Lamina-associated polypeptide 2, isoforms beta/gamma;Thymopoietin;Thymopentin;Lamina-associated polypeptide 2, isoform alpha;Thymopoietin;Thymopentin	TMPO	4	3	25.4	27.388	248	26.893				253
Q9BUL8	Programmed cell death protein 10	PDCD10	1	1	11.3	24.701	212	26.374				580
Q8WUJ3;Q8WUJ3-2	Cell migration-inducing and hyaluronan-binding protein	CEMIP	2	2	1.3	153	1361	26.297				519		765
P05387;P05386-2;P05386	60S acidic ribosomal protein P2;60S acidic ribosomal protein P1	RPLP2;RPLP1	3	2	31.3	11.665	115	26.077				108	109	102;105
Q13765;E9PAV3-2;E9PAV3;Q9BZK3	Nascent polypeptide-associated complex subunit alpha;Nascent polypeptide-associated complex subunit alpha, muscle-specific form	NACA	4	3	28.4	23.384	215	26.032				18		166
Q9H0A0-2;Q9H0A0	N-acetyltransferase 10	NAT10	2	3	5.2	107.3	953	25.979				600
Q16658	Fascin	FSCN1	1	3	7.5	54.529	493	25.884				433	279
P39687	Acidic leucine-rich nuclear phosphoprotein 32 family member A	ANP32A	1	2	13.7	28.585	249	25.42				249
O75822-2;O75822-3;O75822	Eukaryotic translation initiation factor 3 subunit J	EIF3J	3	3	25	22.941	204	25.393				78		11;13
Q04637-6;Q04637-7;Q04637-5;Q04637-4;Q04637-3;Q04637;Q04637-8;Q04637-9	Eukaryotic translation initiation factor 4 gamma 1	EIF4G1	8	1	2.3	154.8	1403	25.174				359
P27824;P27824-2;P27824-3	Calnexin	CANX	3	3	6.8	67.567	592	25.167				214
P06703	Protein S100-A6	S100A6	1	2	47.8	10.18	90	25.02				112
P49321-4;P49321;P49321-3;P49321-2	Nuclear autoantigenic sperm protein	NASP	4	2	7.3	78.449	724	24.985				272		439
O60884	DnaJ homolog subfamily A member 2	DNAJA2	1	1	8	45.745	412	24.752				61
P46783	40S ribosomal protein S10	RPS10	1	2	14.5	18.898	165	24.475				267
Q9NR31	GTP-binding protein SAR1a	SAR1A	1	2	11.6	22.367	198	24.317				617
Q92621	Nuclear pore complex protein Nup205	NUP205	1	2	1.5	227.92	2012	24.251				530
P51991-2;P51991	Heterogeneous nuclear ribonucleoprotein A3	HNRNPA3	2	1	4.2	37.029	356	24.207				292
Q9UIG0-2;Q9UIG0	Tyrosine-protein kinase BAZ1B	BAZ1B	2	1	1.6	170.45	1479	24.155				647
Q06830	Peroxiredoxin-1	PRDX1	1	2	13.6	22.11	199	24.138				363
O00592-2;O00592	Podocalyxin	PODXL	2	2	6.3	55.385	526	24.102				26
P07355;P07355-2;A6NMY6	Annexin A2;Putative annexin A2-like protein	ANXA2;ANXA2P2	3	3	16.5	38.604	339	24.052				119
Q15363	Transmembrane emp24 domain-containing protein 2	TMED2	1	3	30.3	22.761	201	24.049				423
Q15056-2;Q15056	Eukaryotic translation initiation factor 4H	EIF4H	2	2	11.8	25.2	228	23.909				414
P08133-2;P08133	Annexin A6	ANXA6	2	2	5.5	72.423	641	23.849				125
P11387	DNA topoisomerase 1	TOP1	1	1	2.1	90.725	765	23.633				153
Q8NE71-2;Q8NE71	ATP-binding cassette sub-family F member 1	ABCF1	2	2	2.4	91.679	807	23.553				508
Q15287-3;Q15287-2;Q15287	RNA-binding protein with serine-rich domain 1	RNPS1	3	2	9.7	30.354	268	23.515				421		227
Q15006	ER membrane protein complex subunit 2	EMC2	1	1	10.4	34.833	297	23.384				412
Q96PZ0	Pseudouridylate synthase 7 homolog	PUS7	1	1	4.4	75.035	661	23.366				556
Q96FW1;Q96FW1-2	Ubiquitin thioesterase OTUB1	OTUB1	2	1	11.4	31.284	271	23.279				541
Q99613;B5ME19	Eukaryotic translation initiation factor 3 subunit C;Eukaryotic translation initiation factor 3 subunit C-like protein	EIF3C;EIF3CL	2	2	2.1	105.34	913	23.188				9
O43633	Charged multivesicular body protein 2a	CHMP2A	1	2	8.6	25.104	222	23.126				42
P56192-2;P56192	Methionine--tRNA ligase, cytoplasmic	MARS	2	1	5.1	61.815	546	23.013				304	235
O15355	Protein phosphatase 1G	PPM1G	1	1	5.3	59.271	546	22.994				35
P51571	Translocon-associated protein subunit delta	SSR4	1	1	16.8	18.998	173	22.916				289
P33316-2;P33316	Deoxyuridine 5-triphosphate nucleotidohydrolase, mitochondrial	DUT	2	1	7.3	17.748	164	22.888				231
Q9NVH1-3;Q9NVH1-2;Q9NVH1	DnaJ homolog subfamily C member 11	DNAJC11	3	2	11	57.196	507	22.795				625		6
P62987;P62979;P0CG47;P0CG48	Ubiquitin-60S ribosomal protein L40;Ubiquitin;60S ribosomal protein L40;Ubiquitin-40S ribosomal protein S27a;Ubiquitin;40S ribosomal protein S27a;Polyubiquitin-B;Ubiquitin;Polyubiquitin-C;Ubiquitin	UBA52;RPS27A;UBB;UBC	4	3	28.1	14.728	128	22.774				143
Q9NTK5-3;Q9NTK5	Obg-like ATPase 1	OLA1	2	3	15.8	31.44	278	22.726				623
P25786;P25786-2	Proteasome subunit alpha type-1	PSMA1	2	2	9.9	29.555	263	22.566				204
Q15293-2;Q15293	Reticulocalbin-1	RCN1	2	2	16.1	33.026	280	22.528				422
O95861-3;O95861;O95861-2	3(2),5-bisphosphate nucleotidase 1	BPNT1	3	1	11.5	27.543	253	22.45				89
P26599;P26599-2;P26599-3	Polypyrimidine tract-binding protein 1	PTBP1	3	2	7.3	57.221	531	22.006				208
P00492	Hypoxanthine-guanine phosphoribosyltransferase	HPRT1	1	1	13.8	24.579	218	21.868				93
Q9P289-3;Q9P289	Serine/threonine-protein kinase 26	STK26	2	1	8.8	39.657	354	21.754				637
Q8TAQ2-2;Q8TAQ2-3;Q8TAQ2	SWI/SNF complex subunit SMARCC2	SMARCC2	3	1	2.5	124.84	1130	21.628				510
Q01082-3;Q01082-2;Q01082	Spectrin beta chain, non-erythrocytic 1	SPTBN1	3	3	3.9	251.39	2155	21.394				352
P68402;P68402-3;P68402-2;P68402-4	Platelet-activating factor acetylhydrolase IB subunit beta	PAFAH1B2	4	2	17.9	25.569	229	21.007				341
Q14692	Ribosome biogenesis protein BMS1 homolog	BMS1	1	3	5.6	145.81	1282	20.995				406
P62310	U6 snRNA-associated Sm-like protein LSm3	LSM3	1	1	33.3	11.845	102	20.722				320
Q8N163-2;Q8N163	Cell cycle and apoptosis regulator protein 2	CCAR2	2	2	5.3	103.14	923	20.677				492
P42704	Leucine-rich PPR motif-containing protein, mitochondrial	LRPPRC	1	2	2	157.9	1394	20.665				255
Q9BRG1	Vacuolar protein-sorting-associated protein 25	VPS25	1	1	19.3	20.747	176	20.584				573
Q99729-3;Q99729-4;Q99729-2;Q99729	Heterogeneous nuclear ribonucleoprotein A/B	HNRNPAB	4	2	5.6	30.588	285	20.577				563
P49773	Histidine triad nucleotide-binding protein 1	HINT1	1	2	19.8	13.802	126	20.2				280
P24390	ER lumen protein-retaining receptor 1	KDELR1	1	1	9.4	24.542	212	19.938				201
Q99460-2;Q99460	26S proteasome non-ATPase regulatory subunit 1	PSMD1	2	2	4.1	102.26	922	19.845				560
P68431;Q6NXT2;Q71DI3;Q16695;P84243	Histone H3.1;Histone H3.3C;Histone H3.2;Histone H3.1t;Histone H3.3	HIST1H3A;H3F3C;HIST2H3A;HIST3H3;H3F3A	5	2	30.1	15.404	136	19.761				342
Q14257;Q14257-2	Reticulocalbin-2	RCN2	2	1	6	36.876	317	19.761				399
CON__Q3SX09;P68871;P02042;CON__P02070;P69892;P69891;P02100	Hemoglobin subunit beta;LVV-hemorphin-7;Spinorphin;Hemoglobin subunit delta;Hemoglobin subunit gamma-2;Hemoglobin subunit gamma-1;Hemoglobin subunit epsilon	HBB;HBD;HBG2;HBG1;HBE1	7	2	9.5	22.06	201	24.814			+	16
Q7Z6Z7-2;Q7Z6Z7-3;Q7Z6Z7	E3 ubiquitin-protein ligase HUWE1	HUWE1	3	2	1.4	480.19	4358	19.57				482
Q9Y570;Q9Y570-4;Q9Y570-2	Protein phosphatase methylesterase 1	PPME1	3	3	13.5	42.315	386	19.484				678
P46459;P46459-2	Vesicle-fusing ATPase	NSF	2	2	5.9	82.593	744	19.27				263		59;63
Q92616	Translational activator GCN1	GCN1L1	1	3	2.1	292.75	2671	19.198				529		2003
O00264	Membrane-associated progesterone receptor component 1	PGRMC1	1	1	15.9	21.671	195	18.98				21
O43813	LanC-like protein 1	LANCL1	1	3	21.3	45.283	399	18.758				50
A0AV96-2;A0AV96	RNA-binding protein 47	RBM47	2	1	5.3	56.919	524	18.585				0
Q9HC07-2;Q9HC07	Transmembrane protein 165	TMEM165	2	1	6.9	28.432	261	18.436				610
O43598	2-deoxynucleoside 5-phosphate N-hydrolase 1	DNPH1	1	1	9.8	19.108	174	18.398				41
Q16555-2;Q16555	Dihydropyrimidinase-related protein 2	DPYSL2	2	1	2.6	58.162	536	18.385				431
P33993;P33993-2;P33993-3	DNA replication licensing factor MCM7	MCM7	3	2	6	81.307	719	18.292				235
P68104-2;Q5VTE0;P68104;Q05639	Elongation factor 1-alpha 1;Putative elongation factor 1-alpha-like 3;Elongation factor 1-alpha 2	EEF1A1;EEF1A1P5;EEF1A2	4	3	8.4	47.869	441	18.117				339
O95881	Thioredoxin domain-containing protein 12	TXNDC12	1	1	22.7	19.206	172	17.833				90
Q96KP4-2;Q96KP4	Cytosolic non-specific dipeptidase	CNDP2	2	1	3.6	43.833	391	17.799				550
Q2NL82	Pre-rRNA-processing protein TSR1 homolog	TSR1	1	2	4	91.809	804	17.731				438
O94776-2;O94776	Metastasis-associated protein MTA2	MTA2	2	2	6.7	55.036	495	17.599				81
P09651-3;Q32P51;P09651-2;P09651	Heterogeneous nuclear ribonucleoprotein A1;Heterogeneous nuclear ribonucleoprotein A1, N-terminally processed;Heterogeneous nuclear ribonucleoprotein A1-like 2	HNRNPA1;HNRNPA1L2	4	2	10.9	29.386	267	17.437				137
Q9BQG0;Q9BQG0-2	Myb-binding protein 1A	MYBBP1A	2	2	2.3	148.85	1328	17.391				571
Q9UBV2-2;Q9UBV2	Protein sel-1 homolog 1	SEL1L	2	1	9	33.53	301	17.383				642
Q96FJ2;P63167	Dynein light chain 2, cytoplasmic;Dynein light chain 1, cytoplasmic	DYNLL2;DYNLL1	2	1	18	10.35	89	17.273				334
P0DN76;Q01081	Splicing factor U2AF 35 kDa subunit	U2AF1	2	1	10.8	27.872	240	17.116				144	74;89
P32119;P32119-2	Peroxiredoxin-2	PRDX2	2	2	24.7	21.892	198	16.998				229
P61978-3;P61978;P61978-2	Heterogeneous nuclear ribonucleoprotein K	HNRNPK	3	1	3.2	48.562	440	16.792				315
O14776-2;O14776	Transcription elongation regulator 1	TCERG1	2	1	2.3	121.69	1077	16.779				28
P12814-2;P12814;P12814-3;P12814-4;Q08043;O43707	Alpha-actinin-1;Alpha-actinin-3;Alpha-actinin-4	ACTN1;ACTN3;ACTN4	6	2	4.8	102.71	887	16.738				159
Q9H2G2-2;Q9H2G2	STE20-like serine/threonine-protein kinase	SLK	2	1	2.1	138.99	1204	16.626				602
O95757	Heat shock 70 kDa protein 4L	HSPA4L	1	1	2.5	94.511	839	16.566				86
P08708	40S ribosomal protein S17	RPS17	1	2	17	15.55	135	16.551				129
P15924-2;P15924-3;P15924	Desmoplakin	DSP	3	3	3.3	260.12	2272	16.491				178
Q9Y6B6	GTP-binding protein SAR1b	SAR1B	1	2	11.6	22.41	198	16.472				689
Q9P0I2	ER membrane protein complex subunit 3	EMC3	1	1	9.6	29.952	261	16.47				634	242
Q9BUJ2-3;Q9BUJ2-4;Q9BUJ2-2;Q9BUJ2	Heterogeneous nuclear ribonucleoprotein U-like protein 1	HNRNPUL1	4	2	7.8	84.499	752	16.364				579		151
Q9BSH4	Translational activator of cytochrome c oxidase 1	TACO1	1	2	9.8	32.477	297	16.297				576		199;219;221
O95202	LETM1 and EF-hand domain-containing protein 1, mitochondrial	LETM1	1	2	3.2	83.353	739	16.292				83
O60216	Double-strand-break repair protein rad21 homolog	RAD21	1	2	10.3	71.689	631	16.285				52
Q96AC1-2;Q96AC1;Q96AC1-3	Fermitin family homolog 2	FERMT2	3	2	10.9	72.397	633	16.283				535
Q9H773	dCTP pyrophosphatase 1	DCTPP1	1	2	23.5	18.681	170	15.992				607
P49588;P49588-2	Alanine--tRNA ligase, cytoplasmic	AARS	2	2	3.6	106.81	968	15.869				275
O75880	Protein SCO1 homolog, mitochondrial	SCO1	1	2	10.6	33.814	301	15.853				79
P49591	Serine--tRNA ligase, cytoplasmic	SARS	1	1	5.8	58.777	514	15.797				277
Q13200;Q13200-2;Q13200-3	26S proteasome non-ATPase regulatory subunit 2	PSMD2	3	2	5.5	100.2	908	15.77				376
Q96QE3;Q96QE3-2	ATPase family AAA domain-containing protein 5	ATAD5	2	2	2.1	207.57	1844	15.729				557		746;749
Q4J6C6-4;Q4J6C6-2;Q4J6C6-3;Q4J6C6	Prolyl endopeptidase-like	PREPL	4	2	8.8	73.351	638	15.678				440
Q8WZ42-3;Q8WZ42-10;Q8WZ42-9;Q8WZ42-5;Q8WZ42-11;Q8WZ42-4;Q8WZ42-7;Q8WZ42-2;Q8WZ42;Q8WZ42-8;Q8WZ42-13;Q8WZ42-12;Q8WZ42-6	Titin	TTN	13	3	0.2	2992.9	26926	15.487				527		1215
Q9UPN3-3;Q9UPN3-2;Q9UPN3-5;Q9UPN3-4;Q9UPN3	Microtubule-actin cross-linking factor 1, isoforms 1/2/3/5	MACF1	5	2	0.9	614.15	5374	15.362				658
O75821	Eukaryotic translation initiation factor 3 subunit G	EIF3G	1	2	9.7	35.611	320	15.259				77
P08865	40S ribosomal protein SA	RPSA	1	2	9.8	32.854	295	14.834				130
P06730;P06730-3;A6NMX2;P06730-2	Eukaryotic translation initiation factor 4E;Eukaryotic translation initiation factor 4E type 1B	EIF4E;EIF4E1B	4	2	18.9	25.097	217	14.789				113
Q9BRK5-5;Q9BRK5-2;Q9BRK5	45 kDa calcium-binding protein	SDF4	3	2	29.2	15.139	130	14.748				574
P62906	60S ribosomal protein L10a	RPL10A	1	2	10.6	24.831	217	14.647				330
P67870	Casein kinase II subunit beta	CSNK2B	1	2	32.1	24.942	215	14.645				338
Q9NS69	Mitochondrial import receptor subunit TOM22 homolog	TOMM22	1	1	17.6	15.521	142	14.542				621
P09429;P26583;B2RPK0	High mobility group protein B1;High mobility group protein B2;Putative high mobility group protein B1-like 1	HMGB1;HMGB2;HMGB1P1	3	2	13	24.893	215	14.462				135
O00567	Nucleolar protein 56	NOP56	1	2	7.1	66.049	594	14.457				25		520
Q13045-2;Q13045-3;Q13045	Protein flightless-1 homolog	FLII	3	2	5.8	138.49	1214	14.438				372
P10809	60 kDa heat shock protein, mitochondrial	HSPD1	1	2	6.8	61.054	573	14.355				149
Q9Y230-2;Q9Y230	RuvB-like 2	RUVBL2	2	2	4.8	46.306	418	14.352				663
P27348	14-3-3 protein theta	YWHAQ	1	3	24.1	27.764	245	14.319				211
CON__Q04695;Q04695;CON__Q9QWL7;CON__P08727;CON__P19001;CON__Q6IFX2;CON__P19012;CON__A2A4G1;CON__P02533;CON__P08779;P19012-2;P08727;P19012;P02533;P08779	Keratin, type I cytoskeletal 17	KRT17	15	4	12.5	48.105	432	61.438			+	14
Q9Y4L1-2;Q9Y4L1	Hypoxia up-regulated protein 1	HYOU1	2	1	6.4	62.756	559	14.297				672
CON__Q3KNV1;P08729;CON__P08729	Keratin, type II cytoskeletal 7	KRT7	3	4	14.9	51.385	469	27.306			+	15
CON__P05787;P05787;P05787-2;CON__H-INV:HIT000292931	Keratin, type II cytoskeletal 8	KRT8	4	7	19.5	53.704	483	162.43			+	12	248
P62081	40S ribosomal protein S7	RPS7	1	2	21.6	22.127	194	14.231				317
Q04323;Q04323-2	UBX domain-containing protein 1	UBXN1	2	1	13.5	33.325	297	14.215				358
Q9NYL9	Tropomodulin-3	TMOD3	1	2	5.4	39.594	352	14.144				632
Q9BQ52-3;Q9BQ52-4;Q9BQ52	Zinc phosphodiesterase ELAC protein 2	ELAC2	3	1	4.8	50.615	454	14.109				569
P16157-2;P16157-11;P16157-9;P16157-6;P16157-7;P16157-4;P16157-13;P16157-10;P16157-15;P16157-8;P16157-5;P16157-16;P16157-3;P16157;P16157-21;P16157-12;P16157-14	Ankyrin-1	ANK1	17	2	2	166.48	1519	14.03				180		182;546;550
P11142-2;P11142	Heat shock cognate 71 kDa protein	HSPA8	2	2	7.5	53.517	493	13.995				152
Q01130-2;Q01130	Serine/arginine-rich splicing factor 2	SRSF2	2	1	8.1	24.153	209	13.942				354
P05388-2;P05388	60S acidic ribosomal protein P0	RPLP0	2	1	13.7	27.435	255	13.845				109
P14618-3;P14618-2;P14618	Pyruvate kinase PKM	PKM	3	2	4.3	56.272	516	13.772				169
P41252	Isoleucine--tRNA ligase, cytoplasmic	IARS	1	2	3.2	144.5	1262	13.747				252
O75607	Nucleoplasmin-3	NPM3	1	1	19.1	19.343	178	13.725				75
Q9NQC3-2;Q9NQC3-5;Q9NQC3-4;Q9NQC3	Reticulon-4	RTN4	4	1	8.8	40.317	373	13.655				613
Q6FI81-3;Q6FI81	Anamorsin	CIAPIN1	2	2	12.4	32.212	299	13.601				463
Q15393-3;Q15393	Splicing factor 3B subunit 3	SF3B3	2	1	6	44.605	399	13.525				424
Q9Y5P4-2;Q9Y5P4;Q9Y5P4-3	Collagen type IV alpha-3-binding protein	COL4A3BP	3	1	5.2	68.006	598	13.456				684
Q96HY6-2;Q96HY6	DDRGK domain-containing protein 1	DDRGK1	2	2	18.2	35.475	313	13.412				546
P19338	Nucleolin	NCL	1	2	2.1	76.613	710	13.378				186
Q96HE7	ERO1-like protein alpha	ERO1L	1	1	6.4	54.392	468	13.35				545
Q27J81-2;Q27J81	Inverted formin-2	INF2	2	1	2.3	134.62	1240	13.337				436
P43308	Translocon-associated protein subunit beta	SSR2	1	1	16.4	20.135	183	13.251				259
P23434	Glycine cleavage system H protein, mitochondrial	GCSH	1	1	11.6	18.884	173	12.978				196
P13861-2;P13861	cAMP-dependent protein kinase type II-alpha regulatory subunit	PRKAR2A	2	1	5.2	43.066	382	12.741				166
Q8WXC6	Myeloma-overexpressed gene 2 protein	MYEOV2	1	1	35.1	6.2107	57	12.687				525
Q13404-8;Q15819;Q13404;Q13404-7;Q13404-2;Q13404-1	Ubiquitin-conjugating enzyme E2 variant 1;Ubiquitin-conjugating enzyme E2 variant 2	UBE2V1;UBE2V2	6	1	20	11.765	105	12.639				379	43
O60610-2;O60610-3;O60610	Protein diaphanous homolog 1	DIAPH1	3	2	3.6	138.91	1248	12.43				55
Q03164-2;Q03164;Q03164-3	Histone-lysine N-methyltransferase 2A;MLL cleavage product N320;MLL cleavage product C180	KMT2A	3	2	0.6	427.73	3931	12.38				357	1200
Q92900-2;Q92900	Regulator of nonsense transcripts 1	UPF1	2	1	1.9	123.03	1118	12.357				532
Q8NCM8;Q8NCM8-2	Cytoplasmic dynein 2 heavy chain 1	DYNC2H1	2	2	1.1	492.62	4307	12.332				503
Q9BVK6	Transmembrane emp24 domain-containing protein 9	TMED9	1	1	8.9	27.277	235	12.328				582	222
P13639	Elongation factor 2	EEF2	1	2	4.2	95.337	858	12.302				163
P13667	Protein disulfide-isomerase A4	PDIA4	1	1	3.1	72.932	645	12.163				164
Q1KMD3	Heterogeneous nuclear ribonucleoprotein U-like protein 2	HNRNPUL2	1	1	4.8	85.104	747	12.112				435		226;228;237
Q86VP6-2;Q86VP6;Q86VP6-3	Cullin-associated NEDD8-dissociated protein 1	CAND1	3	2	4	117.89	1062	12.049				486
P07237	Protein disulfide-isomerase	P4HB	1	2	14.2	57.116	508	11.996				118
Q9NR45	Sialic acid synthase	NANS	1	2	6.1	40.307	359	11.931				618
O15020-2;O15020	Spectrin beta chain, non-erythrocytic 2	SPTBN2	2	2	2.1	268.31	2365	11.818				32
P14678-2;P63162;P14678;P63162-2;P14678-3	Small nuclear ribonucleoprotein-associated proteins B and B;Small nuclear ribonucleoprotein-associated protein N	SNRPB;SNRPN	5	1	3.5	23.656	231	11.804				172
Q9NR09	Baculoviral IAP repeat-containing protein 6	BIRC6	1	2	1.3	530.25	4857	11.786				615
Q96KR4;Q96KR4-2;Q96KR4-3	Leishmanolysin-like peptidase	LMLN	3	2	7.6	73.567	655	11.783				551
P62304	Small nuclear ribonucleoprotein E	SNRPE	1	1	27.2	10.803	92	11.748				319
P51397	Death-associated protein 1	DAP	1	2	27.5	11.164	102	11.696				287
P13797-3;P13797-2;P13797	Plastin-3	PLS3	3	1	2.1	65.632	585	11.644				165
P62826	GTP-binding nuclear protein Ran	RAN	1	2	14.8	24.423	216	11.634				326
Q16643;Q16643-3	Drebrin	DBN1	2	1	1.8	71.428	649	11.622				432
P07384	Calpain-1 catalytic subunit	CAPN1	1	2	5.6	81.889	714	11.617				120		572
O75367-2;O75367-3;O75367	Core histone macro-H2A.1	H2AFY	3	1	7.9	39.183	369	11.593				69
P41227-2;P41227	N-alpha-acetyltransferase 10	NAA10	2	2	20.9	24.783	220	11.588				251
Q8WVC0-2;Q8WVC0	RNA polymerase-associated protein LEO1	LEO1	2	1	4.6	68.003	606	11.575				521
P26639;P26639-2;A2RTX5-2;A2RTX5	Threonine--tRNA ligase, cytoplasmic;Probable threonine--tRNA ligase 2, cytoplasmic	TARS;TARSL2	4	2	4.4	83.434	723	11.521				209
P49959-2;P49959;P49959-3	Double-strand break repair protein MRE11A	MRE11A	3	1	3.4	77.641	680	11.475				282
Q9UNP4-2;Q9UNP4-3;Q9UNP4	Lactosylceramide alpha-2,3-sialyltransferase	ST3GAL5	3	2	5.6	45.099	390	11.473				656
Q9UKD2	mRNA turnover protein 4 homolog	MRTO4	1	2	8.4	27.56	239	11.467				649
O95218-2;O95218	Zinc finger Ran-binding domain-containing protein 2	ZRANB2	2	2	9.1	36.318	320	11.457				84		117
A6NGB9	WAS/WASL-interacting protein family member 3	WIPF3	1	2	5.8	49.457	483	11.35				2		46;47
P63151;P63151-2	Serine/threonine-protein phosphatase 2A 55 kDa regulatory subunit B alpha isoform	PPP2R2A	2	1	6.7	51.691	447	11.313				333
Q14320	Protein FAM50A	FAM50A	1	1	10.6	40.241	339	11.234				400
Q9Y266	Nuclear migration protein nudC	NUDC	1	1	8.5	38.242	331	11.205				666
P61158	Actin-related protein 3	ACTR3	1	1	5.3	47.371	418	11.182				311
Q14116	Interleukin-18	IL18	1	1	14	22.326	193	11.047				390
Q96TC7-2;Q96TC7	Regulator of microtubule dynamics protein 3	RMDN3	2	1	12	38.247	341	11.021				559		83
O15173;O15173-2	Membrane-associated progesterone receptor component 2	PGRMC2	2	1	13.9	23.818	223	10.999				34
Q9Y4W6	AFG3-like protein 2	AFG3L2	1	1	3.5	88.583	797	10.894				674
Q9Y265	RuvB-like 1	RUVBL1	1	1	4.2	50.227	456	10.834				665
P14868-2;P14868	Aspartate--tRNA ligase, cytoplasmic	DARS	2	1	4.5	45.771	401	10.793				174
P02545-2	Prelamin-A/C	LMNA	1	1	4.5	65.134	572	10.754				96
O00139-2;O00139-1;O00139-5;O00139;O00139-4	Kinesin-like protein KIF2A	KIF2A	5	1	4.1	75.042	660	10.726				19
Q9Y3B3	Transmembrane emp24 domain-containing protein 7	TMED7	1	1	10.7	25.171	224	10.658				669
Q9Y5B9	FACT complex subunit SPT16	SUPT16H	1	1	2.6	119.91	1047	10.63				680
O43752	Syntaxin-6	STX6	1	1	8.2	29.176	255	10.441				44
P45974-2;P45974	Ubiquitin carboxyl-terminal hydrolase 5	USP5	2	1	4.6	93.307	835	10.441				262
P00558-2;P00558	Phosphoglycerate kinase 1	PGK1	2	1	6.7	41.428	389	10.365				94
Q13418-3;Q13418-2;Q13418	Integrin-linked protein kinase	ILK	3	1	5.3	36.467	318	10.28				380
Q9NX14;Q9NX14-2	NADH dehydrogenase [ubiquinone] 1 beta subcomplex subunit 11, mitochondrial	NDUFB11	2	1	15	17.316	153	10.273				629
O60763	General vesicular transport factor p115	USO1	1	1	3.2	107.89	962	10.27				57
Q9NVP1	ATP-dependent RNA helicase DDX18	DDX18	1	1	3	75.406	670	10.16				626
P27695	DNA-(apurinic or apyrimidinic site) lyase;DNA-(apurinic or apyrimidinic site) lyase, mitochondrial	APEX1	1	1	6.3	35.554	318	10.118				212
Q9UHD8-4;Q9UHD8-9;Q9UHD8-3;Q9UHD8-8;Q9UHD8-7;Q9UHD8-2;Q9UHD8-5;Q9UHD8	Septin-9	SEPTIN9	8	1	7.5	38.518	335	10.057				645
P35613-3;P35613-4;P35613-2;P35613	Basigin	BSG	4	1	9.7	19.438	176	9.9279				243
Q9BTE7	DCN1-like protein 5	DCUN1D5	1	1	11.4	27.508	237	9.87				578
P52292	Importin subunit alpha-1	KPNA2	1	1	3.4	57.861	529	9.8402				293
Q13838;Q13838-2	Spliceosome RNA helicase DDX39B	DDX39B	2	1	7.5	48.991	428	9.642				387		13
Q04760-2;Q04760	Lactoylglutathione lyase	GLO1	2	1	5.9	19.043	169	9.6203				360
P48643	T-complex protein 1 subunit epsilon	CCT5	1	1	5.5	59.67	541	9.6005				271
P06241-3;P06241-2;P06241	Tyrosine-protein kinase Fyn	FYN	3	1	6.8	54.513	482	9.5757				111		476
Q96K17-2;Q96K17	Transcription factor BTF3 homolog 4	BTF3L4	2	1	30	10.905	100	9.5729				549
Q8N6L1	Keratinocyte-associated protein 2	KRTCAP2	1	1	19.9	14.678	136	9.5038				497
P12074	Cytochrome c oxidase subunit 6A1, mitochondrial	COX6A1	1	1	19.3	12.155	109	9.4827				156
Q9Y6M7-11;Q9Y6M7-14;Q9Y6M7-10;Q9Y6M7-2;Q9Y6M7-9;Q9Y6M7-6;Q9Y6M7-13;Q9Y6M7-12;Q9Y6M7;Q9Y6M7-8;Q9Y6M7-7	Sodium bicarbonate cotransporter 3	SLC4A7	11	1	6.3	52.248	463	9.4659				692
Q15437	Protein transport protein Sec23B	SEC23B	1	1	2.9	86.478	767	9.3982				427
Q96I24-2;Q96I24;Q96AE4;Q96AE4-2	Far upstream element-binding protein 3;Far upstream element-binding protein 1	FUBP3;FUBP1	4	1	3.4	28.491	261	9.394				536
P09960-3;P09960-2;P09960-4;P09960	Leukotriene A-4 hydrolase	LTA4H	4	1	4.5	57.299	508	9.3455				141
Q92804-2;Q92804	TATA-binding protein-associated factor 2N	TAF15	2	1	5.8	61.557	589	9.2362				531
Q15126	Phosphomevalonate kinase	PMVK	1	1	18.2	21.995	192	9.1309				416
Q6PL18	ATPase family AAA domain-containing protein 2	ATAD2	1	1	1.9	158.55	1390	9.1031				467
P43307-2;P43307	Translocon-associated protein subunit alpha	SSR1	2	1	12.7	29.373	259	9.1022				258
O75533-2;O75533	Splicing factor 3B subunit 1	SF3B1	2	1	20.8	16.019	144	9.0542				74
P28340	DNA polymerase delta catalytic subunit	POLD1	1	1	2.7	123.63	1107	9.0123				215
Q14204	Cytoplasmic dynein 1 heavy chain 1	DYNC1H1	1	1	0.5	532.4	4646	8.9744				396
P63208-2;P63208	S-phase kinase-associated protein 1	SKP1	2	1	17.5	18.063	160	8.9083				335
O75486-2;O75486-3;O75486	Transcription initiation protein SPT3 homolog	SUPT3H	3	1	9.8	35.792	317	8.8494				72
O60749-2;O60749	Sorting nexin-2	SNX2	2	1	6.2	46.097	402	8.7487				56
O75369-5;O75369-4;O75369-7;O75369-6;O75369-3;O75369-2;O75369-9;O75369;O75369-8	Filamin-B	FLNB	9	1	1.1	230.29	2146	8.7084				70
Q99829	Copine-1	CPNE1	1	1	6.5	59.058	537	8.702				566
P04075;P04075-2	Fructose-bisphosphate aldolase A	ALDOA	2	1	4.1	39.42	364	8.6676				101
P30041	Peroxiredoxin-6	PRDX6	1	1	7.6	25.035	224	8.6615				219
P30048-2;P30048	Thioredoxin-dependent peroxide reductase, mitochondrial	PRDX3	2	1	10.5	25.838	238	8.6523				221
O75131	Copine-3	CPNE3	1	1	4.5	60.13	537	8.6229				65
Q86TI2-4;Q86TI2;Q86TI2-2	Dipeptidyl peptidase 9	DPP9	3	1	2.9	95.012	836	8.6044				485
Q7L014	Probable ATP-dependent RNA helicase DDX46	DDX46	1	1	2.7	117.36	1031	8.5514				476		804
P07919	Cytochrome b-c1 complex subunit 6, mitochondrial	UQCRH	1	1	19.8	10.739	91	8.4914				123
P10599	Thioredoxin	TXN	1	1	22.9	11.737	105	8.4807				148
P60983	Glia maturation factor beta	GMFB	1	1	16.2	16.713	142	8.4413				310
P09471-2;P63096-2;P04899-6;P04899-3;P04899-5;P04899-2;P63096;P04899;P04899-4	Guanine nucleotide-binding protein G(i) subunit alpha-1;Guanine nucleotide-binding protein G(i) subunit alpha-2	GNAI1;GNAI2	9	1	3.7	40.086	354	8.4207				105
Q9NT62-2;Q9NT62	Ubiquitin-like-conjugating enzyme ATG3	ATG3	2	1	12.2	35.467	311	8.4158				622
P35606-2;P35606	Coatomer subunit beta	COPB2	2	1	3.5	99.045	877	8.3769				242
O43583	Density-regulated protein	DENR	1	1	8.1	22.092	198	8.372				39
P51665	26S proteasome non-ATPase regulatory subunit 7	PSMD7	1	1	11.4	37.025	324	8.3598				290
P02786	Transferrin receptor protein 1;Transferrin receptor protein 1, serum form	TFRC	1	1	1.8	84.87	760	8.3472				98
P23921	Ribonucleoside-diphosphate reductase large subunit	RRM1	1	1	1.8	90.069	792	8.3453				200
P28482-2;P28482	Mitogen-activated protein kinase 1	MAPK1	2	1	12.3	36.432	316	8.3002				216
Q9BPW8	Protein NipSnap homolog 1	NIPSNAP1	1	1	9.5	33.31	284	8.2664				567
P61326-2;P61326;Q96A72	Protein mago nashi homolog;Protein mago nashi homolog 2	MAGOH;MAGOHB	3	1	20.2	12.844	109	8.2351				312
Q53GS9-2;Q53GS9-3;Q53GS9	U4/U6.U5 tri-snRNP-associated protein 2	USP39	3	1	5	53.51	462	8.2154				441
P11388;P11388-2;P11388-3;P11388-4	DNA topoisomerase 2-alpha	TOP2A	4	1	1.4	174.38	1531	8.2124				154
A6NHL2-2;A6NHL2	Tubulin alpha chain-like 3	TUBAL3	2	1	4.2	45.517	406	8.1972				3
Q08211	ATP-dependent RNA helicase A	DHX9	1	1	2.4	140.96	1270	8.1661				366
Q8WXF1-2;Q8WXF1	Paraspeckle component 1	PSPC1	2	1	4.8	45.57	393	8.0905				526
P49916-4;P49916-3;P49916-2;P49916	DNA ligase 3	LIG3	4	1	3.7	95.801	862	8.0551				281
Q14498-3;Q14498-2;Q14498	RNA-binding protein 39	RBM39	3	1	3.3	57.089	508	8.0523				402		114
P33991	DNA replication licensing factor MCM4	MCM4	1	1	1.3	96.557	863	8.0522				233
Q13595-2;Q13595-4;Q13595-3;Q13595	Transformer-2 protein homolog alpha	TRA2A	4	1	8	12.951	113	8.0441				384
P00338-5;P00338-4;P00338-2;P00338;P00338-3	L-lactate dehydrogenase A chain	LDHA	5	1	6.2	26.712	241	8.0244				91
P68363;P68363-2;P68366-2;P68366;Q9H853	Tubulin alpha-1B chain;Tubulin alpha-4A chain	TUBA1B;TUBA4A	5	9	29.3	50.151	451	7.9937				340
Q9UPU5	Ubiquitin carboxyl-terminal hydrolase 24	USP24	1	1	1.1	294.36	2620	7.9688				661
Q5JTH9-2;Q5JTH9-3;Q5JTH9	RRP12-like protein	RRP12	3	1	2.2	132.71	1197	7.9345				445
O75116	Rho-associated protein kinase 2	ROCK2	1	1	2.6	160.9	1388	7.9331				64
Q13185	Chromobox protein homolog 3	CBX3	1	1	7.7	20.811	183	7.9308				375
Q9BST9-3;Q9BST9-2;Q9BST9	Rhotekin	RTKN	3	1	4.9	56.665	513	7.8861				577
Q9BR76	Coronin-1B	CORO1B	1	1	5.9	54.234	489	7.8822				572
Q14966-5;Q14966-3;Q14966	Zinc finger protein 638	ZNF638	3	1	2.8	119.29	1075	7.8736				410
P09936	Ubiquitin carboxyl-terminal hydrolase isozyme L1	UCHL1	1	1	9.4	24.824	223	7.8662				140
Q7L2E3-3;Q7L2E3;Q7L2E3-2	Putative ATP-dependent RNA helicase DHX30	DHX30	3	1	3.2	129.44	1155	7.8613				477
Q06787-11;Q06787-10;Q06787-8;Q06787-6;Q06787-2;Q06787-4;Q06787-5;Q06787-9;Q06787-7;Q06787-3;Q06787	Fragile X mental retardation protein 1	FMR1	11	1	5.4	58.834	516	7.7651				362
P82675	28S ribosomal protein S5, mitochondrial	MRPS5	1	1	4.7	48.006	430	7.762				348
P62701	40S ribosomal protein S4, X isoform	RPS4X	1	1	3.8	29.597	263	7.7514				324
Q9Y6Y8-2;Q9Y6Y8	SEC23-interacting protein	SEC23IP	2	1	3.7	102.19	924	7.6681				693
Q13505-3;Q13505-2;Q13505	Metaxin-1	MTX1	3	1	7.9	35.777	317	7.6488				381
Q9UMR2-3;Q9NUU7-2;Q9UMR2-2;Q9UMR2-4;Q9NUU7;Q9UMR2	ATP-dependent RNA helicase DDX19B;ATP-dependent RNA helicase DDX19A	DDX19B;DDX19A	6	1	3	41.779	370	7.6481				624
P14314-2;P14314	Glucosidase 2 subunit beta	PRKCSH	2	1	2.5	59.177	525	7.6277				168
P49411	Elongation factor Tu, mitochondrial	TUFM	1	1	3.3	49.541	452	7.5909				274
P62841	40S ribosomal protein S15	RPS15	1	1	15.2	17.04	145	7.5802				327
Q9UNN5-2;Q9UNN5	FAS-associated factor 1	FAF1	2	1	4.4	56.933	498	7.5459				655
P62495-2;P62495	Eukaryotic peptide chain release factor subunit 1	ETF1	2	1	5.7	45.462	404	7.4922				323
Q9BVA1;Q13885	Tubulin beta-2B chain;Tubulin beta-2A chain	TUBB2B;TUBB2A	2	6	21.8	49.953	445	7.4879				388
P09884	DNA polymerase alpha catalytic subunit	POLA1	1	1	1.5	165.91	1462	7.4664				138
Q9Y6G1	Transmembrane protein 14A	TMEM14A	1	1	21.2	10.712	99	7.4496				691
P18124	60S ribosomal protein L7	RPL7	1	1	7.3	29.225	248	7.4426				184
P15170;Q8IYD1;P15170-2;P15170-3	Eukaryotic peptide chain release factor GTP-binding subunit ERF3A;Eukaryotic peptide chain release factor GTP-binding subunit ERF3B	GSPT1;GSPT2	4	1	1.6	55.755	499	7.4121				176
Q9H3H3;Q9H3H3-2;Q9H3H3-3	UPF0696 protein C11orf68	C11orf68	3	1	10.8	27.354	251	7.4117				603
Q9Y3B4	Splicing factor 3B subunit 6	SF3B6	1	1	8.8	14.585	125	7.4015				670
P62847-2;P62847-3;P62847;P62847-4	40S ribosomal protein S24	RPS24	4	1	9.2	15.069	130	7.3584				328
Q7KZ85-3;Q7KZ85	Transcription elongation factor SPT6	SUPT6H	2	1	3	84.631	726	7.3583				475
Q13148	TAR DNA-binding protein 43	TARDBP	1	1	8.7	44.739	414	7.3576				374
Q6DD88	Atlastin-3	ATL3	1	1	3.3	60.541	541	7.3565				460
Q5T8A7	Protein phosphatase 1 regulatory subunit 26	PPP1R26	1	1	0.9	127.35	1209	7.3479				453
Q96G03-2;Q96G03	Phosphoglucomutase-2	PGM2	2	1	6.9	32.724	291	7.3435				543
Q9C0C9	E2/E3 hybrid ubiquitin-protein ligase UBE2O	UBE2O	1	1	2.2	141.29	1292	7.3338				594
Q6DN12-4;Q6DN12-3;Q6DN12-2;Q6DN12	Multiple C2 and transmembrane domain-containing protein 2	MCTP2	4	1	7.8	34.551	306	7.2907				461
A6NJG6	Arginine-fifty homeobox	ARGFX	1	1	8.6	35.616	315	7.2886				4
P10176	Cytochrome c oxidase subunit 8A, mitochondrial	COX8A	1	1	46.4	7.579	69	7.2696				146
Q15024	Exosome complex component RRP42	EXOSC7	1	1	7.6	31.821	291	7.2395				413
Q14696	LDLR chaperone MESD	MESDC2	1	1	8.5	26.076	234	7.2229				407
P0DJD0;A6NKT7;Q99666;O14715;P49792	RANBP2-like and GRIP domain-containing protein 1;RanBP2-like and GRIP domain-containing protein 3;RANBP2-like and GRIP domain-containing protein 5/6;RANBP2-like and GRIP domain-containing protein 8;E3 SUMO-protein ligase RanBP2	RGPD1;RGPD3;RGPD5;RGPD8;RANBP2	5	1	1.8	196.66	1748	7.218				6
O00148-3;O00148-2;O00148	ATP-dependent RNA helicase DDX39A	DDX39A	3	1	11.6	30.488	267	7.2162				20
Q8TDD1;Q8TDD1-2	ATP-dependent RNA helicase DDX54	DDX54	2	1	2.7	98.594	881	7.2061				512
Q5TCX8-3	Mitogen-activated protein kinase kinase kinase 21	MAP3K21	1	1	4.6	52.786	483	7.2022				454		19
Q9Y281-3;Q9Y281;P23528	Cofilin-2;Cofilin-1	CFL2;CFL1	3	1	11.4	16.916	149	7.1963				197
Q9C0D9	Ethanolaminephosphotransferase 1	EPT1	1	1	6.5	45.228	397	7.1941				595
P25705-2;P25705-3;P25705	ATP synthase subunit alpha, mitochondrial	ATP5A1	3	1	4.2	54.493	503	7.182				203
P49750-3;P49750;P49750-4	YLP motif-containing protein 1	YLPM1	3	1	1.5	209.48	1862	7.172				279
P14174	Macrophage migration inhibitory factor	MIF	1	1	9.6	12.476	115	7.1384				167
Q9BZE4-3;Q9BZE4-2;Q9BZE4	Nucleolar GTP-binding protein 1	GTPBP4	3	1	3.5	60.051	518	7.1052				591
Q92769-3;Q13547;Q92769	Histone deacetylase 2;Histone deacetylase 1	HDAC2;HDAC1	3	1	4.6	51.998	458	7.0877				383
Q13283	Ras GTPase-activating protein-binding protein 1	G3BP1	1	1	3.9	52.164	466	7.083				378		230;231
Q9Y512	Sorting and assembly machinery component 50 homolog	SAMM50	1	1	6.2	51.976	469	7.0495				677
Q15436-2;Q15436	Protein transport protein Sec23A	SEC23A	2	1	3.9	63.1	563	7.031				426
Q9UPN7	Serine/threonine-protein phosphatase 6 regulatory subunit 1	PPP6R1	1	1	3.3	96.723	881	7.0257				659
Q15843	NEDD8	NEDD8	1	1	17.3	9.0714	81	7.0203				428
Q7Z7H5-2;Q7Z7H5	Transmembrane emp24 domain-containing protein 4	TMED4	2	1	10	24.069	211	7.0202				484
P02794	Ferritin heavy chain;Ferritin heavy chain, N-terminally processed	FTH1	1	1	14.8	21.225	183	6.9872				100
Q9NWH9	SAFB-like transcription modulator	SLTM	1	1	2.7	117.15	1034	6.9851				628
P40926-2;P40926	Malate dehydrogenase, mitochondrial	MDH2	2	1	6.4	30.875	296	6.9627				250
P57076	UPF0769 protein C21orf59	C21orf59	1	1	13.4	33.224	290	6.9476				305
Q6PKG0-3;Q6PKG0	La-related protein 1	LARP1	2	1	1.8	116.46	1019	6.9468				466		471
O43670-2;O43670;O43670-4	BUB3-interacting and GLEBS motif-containing protein ZNF207	ZNF207	3	1	4.5	49.692	463	6.9438				43
Q8WUA2	Peptidyl-prolyl cis-trans isomerase-like 4	PPIL4	1	1	4.1	57.224	492	6.9216				518
P61353	60S ribosomal protein L27	RPL27	1	1	5.9	15.798	136	6.9154				313
Q9Y6E0-2;Q9Y6E0	Serine/threonine-protein kinase 24;Serine/threonine-protein kinase 24 36 kDa subunit;Serine/threonine-protein kinase 24 12 kDa subunit	STK24	2	1	7.2	47.913	431	6.9103				690
Q5T4S7-3;Q5T4S7-4;Q5T4S7;Q5T4S7-2	E3 ubiquitin-protein ligase UBR4	UBR4	4	1	0.6	571.85	5159	6.8838				451
Q12849-5;Q12849	G-rich sequence factor 1	GRSF1	2	1	8.8	36.613	318	6.881				370
Q9P0U1	Mitochondrial import receptor subunit TOM7 homolog	TOMM7	1	1	23.6	6.2484	55	6.8736				635
P23284	Peptidyl-prolyl cis-trans isomerase B	PPIB	1	1	6.5	23.742	216	6.8727				195
Q9Y4P3	Transducin beta-like protein 2	TBL2	1	1	6.5	49.797	447	6.8408				673
Q96QK1	Vacuolar protein sorting-associated protein 35	VPS35	1	1	4.3	91.706	796	6.7918				558
Q5SSJ5-3;Q5SSJ5-2;Q5SSJ5	Heterochromatin protein 1-binding protein 3	HP1BP3	3	1	5.5	44.434	401	6.7821				448
Q99614	Tetratricopeptide repeat protein 1	TTC1	1	1	6.8	33.526	292	6.7571				561
Q9Y5J1	U3 small nucleolar RNA-associated protein 18 homolog	UTP18	1	1	3.8	62.003	556	6.7536				682
Q14141-2;Q9NVA2;Q14141-4;Q14141;Q9NVA2-2	Septin-6;Septin-11	SEPT6;SEPT11	5	1	4.7	48.872	427	6.7236				391	283	275;280
P09417-2;P09417	Dihydropteridine reductase	QDPR	2	1	12.7	22.408	213	6.6812				134
Q14999;Q14999-2	Cullin-7	CUL7	2	1	1.4	191.16	1698	6.6768				411		736;737;739
O76021-2;O76021	Ribosomal L1 domain-containing protein 1	RSL1D1	2	1	6.3	30.354	270	6.6763				80		138;141
Q16543	Hsp90 co-chaperone Cdc37;Hsp90 co-chaperone Cdc37, N-terminally processed	CDC37	1	1	7.7	44.468	378	6.6593				430
Q9Y5B6-3;Q9Y5B6-4;Q9Y5B6-2;Q9Y5B6	PAX3- and PAX7-binding protein 1	PAXBP1	4	1	3.8	52.611	469	6.6456				679
P00395	Cytochrome c oxidase subunit 1	MT-CO1	1	1	7.2	57.041	513	6.6402				92
Q96M86	Dynein heavy chain domain-containing protein 1	DNHD1	1	1	0.7	533.64	4753	6.635				552		1899;1901;1902;1918;1924;1926
P63244	Guanine nucleotide-binding protein subunit beta-2-like 1;Guanine nucleotide-binding protein subunit beta-2-like 1, N-terminally processed	GNB2L1	1	1	2.8	35.076	317	6.6302				336
Q96NC0	Zinc finger matrin-type protein 2	ZMAT2	1	1	13.6	23.612	199	6.6213				555
Q5K4L6-2;Q5K4L6	Long-chain fatty acid transport protein 3	SLC27A3	2	1	4	74.701	695	6.6185				447		414
Q9UNX4	WD repeat-containing protein 3	WDR3	1	1	2	106.1	943	6.6149				657
P63010-3;Q10567-4;P63010;Q10567-3;Q10567-2;Q10567;P63010-2	AP-2 complex subunit beta;AP-1 complex subunit beta-1	AP2B1;AP1B1	7	1	1.2	98.117	880	6.5662				331
Q99623-2;Q99623	Prohibitin-2	PHB2	2	1	5	29.043	261	6.5548				562
P35237	Serpin B6	SERPINB6	1	1	4	42.621	376	6.5534				238
Q13509-2;Q13509	Tubulin beta-3 chain	TUBB3	2	3	12.2	42.432	378	6.5526				382
A6NJZ3	Olfactory receptor 6C65	OR6C65	1	1	10.3	35.198	312	6.5456				5		263;277;278
P14649	Myosin light chain 6B	MYL6B	1	1	10.6	22.764	208	6.5452				171
Q5JTV8-2;Q5JTV8;Q5JTV8-3	Torsin-1A-interacting protein 1	TOR1AIP1	3	1	6.6	43.089	379	6.5428				446
P53367-3;P53367-2;P53367	Arfaptin-1	ARFIP1	3	1	5.2	22.054	193	6.5319				296
Q9UBQ7	Glyoxylate reductase/hydroxypyruvate reductase	GRHPR	1	1	5.5	35.668	328	6.5285				640
O60828-10;O60828-9;O60828-8;O60828-7;O60828-6;O60828-5;O60828-4;O60828-3;O60828-2;O60828	Polyglutamine-binding protein 1	PQBP1	10	1	43.3	6.9808	60	6.5224				59
P78347-5;P78347-2;P78347-4;P78347-3;P78347	General transcription factor II-I	GTF2I	5	1	6.9	30.408	274	6.5072				344
Q15435-2;Q15435	Protein phosphatase 1 regulatory subunit 7	PPP1R7	2	1	9.8	36.837	317	6.4894				425
Q9UNM6;Q9UNM6-2	26S proteasome non-ATPase regulatory subunit 13	PSMD13	2	1	8	42.945	376	6.4785				654
P55010	Eukaryotic translation initiation factor 5	EIF5	1	1	4.6	49.222	431	6.4752				300
P50454	Serpin H1	SERPINH1	1	1	3.1	46.44	418	6.464				284
Q96AP0-2;Q96AP0	Adrenocortical dysplasia protein homolog	ACD	2	1	5.9	57.392	541	6.4395				537		65
Q9Y5N6	Origin recognition complex subunit 6	ORC6	1	1	6.3	28.107	252	6.4395				683		70
P19387	DNA-directed RNA polymerase II subunit RPB3	POLR2C	1	1	8.4	31.441	275	6.4368				187
Q9H4A4	Aminopeptidase B	RNPEP	1	1	3.1	72.595	650	6.4231				605
P49589-2;P49589;P49589-3	Cysteine--tRNA ligase, cytoplasmic	CARS	3	1	2.5	82.845	726	6.4218				276
Q9Y262-2;Q9Y262	Eukaryotic translation initiation factor 3 subunit L	EIF3L	2	1	3.3	61.013	516	6.4186				664
O14979-3;Q14103-4;O14979-2;Q14103-3;Q14103-2;Q14103;O14979	Heterogeneous nuclear ribonucleoprotein D-like;Heterogeneous nuclear ribonucleoprotein D0	HNRNPDL;HNRNPD	7	1	3.3	27.191	244	6.4157				31
P46821	Microtubule-associated protein 1B;MAP1B heavy chain;MAP1 light chain LC1	MAP1B	1	1	0.7	270.63	2468	6.4114				268
P39023	60S ribosomal protein L3	RPL3	1	1	2.2	46.108	403	6.3977				248
O00483	Cytochrome c oxidase subunit NDUFA4	NDUFA4	1	1	29.6	9.3697	81	6.397				24
Q13769	THO complex subunit 5 homolog	THOC5	1	1	1.3	78.507	683	6.3944				385		5;6
Q86UP8-6;Q86UP8;Q6EKJ0	General transcription factor II-I repeat domain-containing protein 2A;General transcription factor II-I repeat domain-containing protein 2B	GTF2IRD2;GTF2IRD2B	3	1	4.6	57.244	496	6.3904				462		273
Q9Y4Y9-2;Q9Y4Y9	U6 snRNA-associated Sm-like protein LSm5	LSM5	2	1	53.2	6.8498	62	6.3822				675
Q9BUQ8	Probable ATP-dependent RNA helicase DDX23	DDX23	1	1	2.1	95.581	820	6.3622				581
Q12792-4;Q12792;Q12792-3	Twinfilin-1	TWF1	3	1	4.4	28.823	252	6.362				368		6
Q9BYW2	Histone-lysine N-methyltransferase SETD2	SETD2	1	1	0.6	287.59	2564	6.3545				589		2015;2023
P46779-4;P46779-5;P46779;P46779-2;P46779-3	60S ribosomal protein L28	RPL28	5	1	14.5	7.888	69	6.3497				265
P04090	Prorelaxin H2;Relaxin B chain;Relaxin A chain	RLN2	1	1	13.5	21.042	185	6.3319				103		146;150;158
P61764;P61764-2	Syntaxin-binding protein 1	STXBP1	2	1	1.5	67.568	594	6.3171				314
Q96IZ0	PRKC apoptosis WT1 regulator protein	PAWR	1	1	7.6	36.567	340	6.3146				547
P43246-2;P43246	DNA mismatch repair protein Msh2	MSH2	2	1	1.6	97.321	868	6.3092				257
Q96D15	Reticulocalbin-3	RCN3	1	1	9.8	37.493	328	6.3089				539
O43592	Exportin-T	XPOT	1	1	2.4	109.96	962	6.305				40
Q5VSY0-2;Q5VSY0	G kinase-anchoring protein 1	GKAP1	2	1	2.5	36.125	315	6.294				457
Q96GC9-2;Q96GC9	Vacuole membrane protein 1	VMP1	2	1	14	24.148	214	6.2934				544
P09923	Intestinal-type alkaline phosphatase	ALPI	1	1	1.9	56.811	528	6.2933				139
Q58FF6	Putative heat shock protein HSP 90-beta 4	HSP90AB4P	1	3	4.8	58.264	505	6.2858				442
Q5SYE7-2;Q5SYE7	NHS-like protein 1	NHSL1	2	1	1	170.47	1606	6.2751				450		1082;1083;1093
Q9BWW8	Apolipoprotein L6	APOL6	1	1	2.9	38.127	343	6.2741				583		175;177
Q13107-3;Q13107-2;Q13107	Ubiquitin carboxyl-terminal hydrolase 4	USP4	3	1	7	35.66	313	6.2524				373		17;18
P62136-3;P36873;P62140;P62136;P36873-2;P62136-2	Serine/threonine-protein phosphatase PP1-alpha catalytic subunit;Serine/threonine-protein phosphatase PP1-gamma catalytic subunit;Serine/threonine-protein phosphatase PP1-beta catalytic subunit	PPP1CA;PPP1CC;PPP1CB	6	1	2.8	32.595	286	6.247				245
Q8NDA8-7;Q8NDA8-2;Q8NDA8	Maestro heat-like repeat-containing protein family member 1	MROH1	3	1	3.3	66.867	610	6.2468				507		393;394;404
Q8N9T8	Protein KRI1 homolog	KRI1	1	1	3.4	82.597	703	6.244				501
Q9UHV7	Mediator of RNA polymerase II transcription subunit 13	MED13	1	1	0.7	239.29	2174	6.2432				646		1417;1424
P35232-2;P35232	Prohibitin	PHB	2	1	15.5	17.018	155	6.2418				237
Q9C099-2;Q9C099	Leucine-rich repeat and coiled-coil domain-containing protein 1	LRRCC1	2	1	1	117.93	1012	6.2312				593		687;688
P14866-2;P14866	Heterogeneous nuclear ribonucleoprotein L	HNRNPL	2	1	7.5	50.56	456	6.2194				173
Q9H5V9-2;Q9H5V9-3;Q9H5V9	UPF0428 protein CXorf56	CXorf56	3	1	11	19.981	173	6.2144				606
Q9NYJ1;Q9NYJ1-2	Cytochrome c oxidase assembly factor 4 homolog, mitochondrial	COA4	2	1	19.5	10.134	87	6.2105				631
Q6ZNA4-2;Q6ZNA4;Q6ZNA4-4;Q6ZNA4-3	E3 ubiquitin-protein ligase Arkadia	RNF111	4	1	0.9	107.9	986	6.209				472
O43809	Cleavage and polyadenylation specificity factor subunit 5	NUDT21	1	1	6.6	26.227	227	6.2073				49
Q9P258	Protein RCC2	RCC2	1	1	3.1	56.084	522	6.2056				636
P53597	Succinyl-CoA ligase [ADP/GDP-forming] subunit alpha, mitochondrial	SUCLG1	1	1	3.5	36.249	346	6.1997				297
P11413;P11413-3;P11413-2	Glucose-6-phosphate 1-dehydrogenase	G6PD	3	1	1.9	59.256	515	6.1962				155
P22234;P22234-2	Multifunctional protein ADE2;Phosphoribosylaminoimidazole-succinocarboxamide synthase;Phosphoribosylaminoimidazole carboxylase	PAICS	2	1	2.6	47.079	425	6.1928				192
Q8NCX0	Coiled-coil domain-containing protein 150	CCDC150	1	1	0.9	128.76	1101	6.1897				506		964;969
P12236;P12235;P05141	ADP/ATP translocase 3;ADP/ATP translocase 3, N-terminally processed;ADP/ATP translocase 1;ADP/ATP translocase 2;ADP/ATP translocase 2, N-terminally processed	SLC25A6;SLC25A4;SLC25A5	3	1	3.4	32.866	298	6.1784				107
Q8WVK2	U4/U6.U5 small nuclear ribonucleoprotein 27 kDa protein	SNRNP27	1	1	12.3	18.86	155	6.1569				522
P30039	Phenazine biosynthesis-like domain-containing protein	PBLD	1	1	9.4	31.785	288	6.1491				218		256;265
P25787	Proteasome subunit alpha type-2	PSMA2	1	1	8.1	25.898	234	6.1391				205
P33992	DNA replication licensing factor MCM5	MCM5	1	1	4	82.285	734	6.138				234
Q8WU90-2;Q8WU90	Zinc finger CCCH domain-containing protein 15	ZC3H15	2	1	13	18.947	162	6.135				517
P30101	Protein disulfide-isomerase A3	PDIA3	1	1	2.6	56.782	505	6.1332				224
P37837	Transaldolase	TALDO1	1	1	3.3	37.54	337	6.1326				246
Q14671-4;Q14671-2;Q14671;Q14671-3	Pumilio homolog 1	PUM1	4	1	2.3	119.56	1127	6.122				404
O94910-2;O94910	Latrophilin-1	LPHN1	2	1	2.2	162.12	1469	6.1217				82		550;554
Q6X4W1-5;Q6X4W1-4;Q6X4W1-6;Q6X4W1-3;Q6X4W1-2;Q6X4W1	NMDA receptor synaptonuclear signaling and neuronal migration factor	NSMF	6	1	2.2	44.279	402	6.1163				471		271;272
Q8NEZ2-2;Q8NEZ2	Vacuolar protein sorting-associated protein 37A	VPS37A	2	1	5.6	41.456	372	6.0896				509
P62318-2;P62318	Small nuclear ribonucleoprotein Sm D3	SNRPD3	2	1	16.7	13.291	120	6.0821				321		78
P62424	60S ribosomal protein L7a	RPL7A	1	1	9	29.995	266	6.0685				322
Q59H18-3;Q59H18-4;Q59H18-1;O14772-3;O14772-2;O14772	Fucose-1-phosphate guanylyltransferase	FPGT	6	1	2.3	77.956	697	6.0668				27		53;62
P02675	Fibrinogen beta chain;Fibrinopeptide B;Fibrinogen beta chain	FGB	1	1	2.6	55.928	491	6.066				97
A3KMH1-2;A3KMH1-3;A3KMH1	von Willebrand factor A domain-containing protein 8	VWA8	3	1	1.1	116.94	1039	6.059				1		996
P30086	Phosphatidylethanolamine-binding protein 1;Hippocampal cholinergic neurostimulating peptide	PEBP1	1	1	7	21.057	187	6.0525				223
P12270	Nucleoprotein TPR	TPR	1	1	0.4	267.29	2363	6.0512				158
A8K010	Putative transcriptional regulator encoded by LINC00473	LINC00473	1	1	5.4	21.118	186	6.05				8
Q9BXT5	Testis-expressed sequence 15 protein	TEX15	1	1	0.3	315.33	2789	6.0455				586		316
P09211	Glutathione S-transferase P	GSTP1	1	1	5.2	23.356	210	6.0398				133
P30047-2;P30047	GTP cyclohydrolase 1 feedback regulatory protein	GCHFR	2	1	13.7	8.5549	73	6.0373				220
Q9H0U3	Magnesium transporter protein 1	MAGT1	1	1	7.2	38.036	335	6.035				601
Q8TEW8-5;Q8TEW8-6;Q8TEW8-3;Q8TEW8-2;Q8TEW8	Partitioning defective 3 homolog B	PARD3B	5	1	1	121.17	1104	6.0315				514
P30536	Translocator protein	TSPO	1	1	12.4	18.828	169	6.0275				225
Q5BJH7-2;Q5BJH7-6;Q5BJH7-3;Q5BJH7	Protein YIF1B	YIF1B	4	1	8.5	31.174	283	6.0267				443		261
P06744;P06744-2	Glucose-6-phosphate isomerase	GPI	2	1	6.8	63.146	558	6.0137				115
O43765	Small glutamine-rich tetratricopeptide repeat-containing protein alpha	SGTA	1	1	4.5	34.063	313	6.009				45
O75390	Citrate synthase, mitochondrial	CS	1	1	2.6	51.712	466	6.007				71
Q96FZ2	Embryonic stem cell-specific 5-hydroxymethylcytosine-binding protein	HMCES	1	1	2.8	40.574	354	6.0067				542		107;114
O95789-5	Zinc finger MYM-type protein 6	ZMYM6	1	1	1.1	73.254	638	6.0016				88		5
O60506-4;O60506-3;O60506-2;O60506	Heterogeneous nuclear ribonucleoprotein Q	SYNCRIP	4	1	3.4	58.735	527	6.0006				54
Q9UPS8-2;Q9UPS8;Q9UPS8-3	Ankyrin repeat domain-containing protein 26	ANKRD26	3	1	1.9	148.31	1267	6.0002				660		472;482
P35408	Prostaglandin E2 receptor EP4 subtype	PTGER4	1	1	3.7	53.119	488	5.9991				240		329
P54687-2;P54687-3;P54687-4;P54687;P54687-5	Branched-chain-amino-acid aminotransferase, cytosolic	BCAT1	5	1	8.9	36.297	325	5.9925				299
Q9NX58	Cell growth-regulating nucleolar protein	LYAR	1	1	5.3	43.614	379	5.9917				630
Q16181-2;Q16181	Septin-7	SEPTIN7	2	1	3.2	50.58	436	5.9917				429
Q9Y666-2;Q9Y666	Solute carrier family 12 member 7	SLC12A7	2	1	7.9	28.258	266	5.9845				686
Q9ULG1	DNA helicase INO80	INO80	1	1	1.3	176.75	1556	5.9821				651		253
Q8N201	Integrator complex subunit 1	INTS1	1	1	1.1	244.29	2190	5.9776				493
Q9NQW7-2;Q9NQW7;Q9NQW7-4;Q9NQW7-3	Xaa-Pro aminopeptidase 1	XPNPEP1	4	1	3.3	67.226	599	5.9748				614
P02790	Hemopexin	HPX	1	1	3.2	51.676	462	5.9735				99
Q9C0H9-5	SRC kinase signaling inhibitor 1	SRCIN1	1	1	1.9	127.1	1183	5.9732				596
P08912	Muscarinic acetylcholine receptor M5	CHRM5	1	1	3.2	60.073	532	5.9695				131
O75051	Plexin-A2	PLXNA2	1	1	1.6	211.1	1894	5.9681				62		1377;1379
Q5SVZ6	Zinc finger MYM-type protein 1	ZMYM1	1	1	1	128.72	1142	5.9673				449		277
P17812-2;P17812	CTP synthase 1	CTPS1	2	1	5	41.22	360	5.9612				183
Q6PGP7	Tetratricopeptide repeat protein 37	TTC37	1	1	1.3	175.48	1564	5.9603				465
Q9BXA9-3;Q9BXA9-4;Q9NSC2-2;Q9BXA9-2;Q9BXA9;Q9NSC2	Sal-like protein 3;Sal-like protein 1	SALL3;SALL1	6	1	1.2	113.16	1095	5.9599				584
Q9UHC3;Q9UHC3-2;Q9UHC3-3	Acid-sensing ion channel 3	ASIC3	3	1	5.6	58.905	531	5.9596				644		334
Q15165-1;Q15165	Serum paraoxonase/arylesterase 2	PON2	2	1	9.3	39.397	354	5.9588				418
P60174-4;P60174-1;P60174	Triosephosphate isomerase	TPI1	3	1	7.8	17.958	167	5.9573				306
Q9H3M7-2;Q9H3M7	Thioredoxin-interacting protein	TXNIP	2	1	6	37.319	336	5.9532				604
Q6UDR6	Kunitz-type protease inhibitor 4	SPINT4	1	1	26.3	11.421	99	5.9503				468		11
Q8N6M8-2;Q8N6M8	IQ domain-containing protein F1	IQCF1	2	1	17.3	9.2863	81	5.9501				498
Q8NCU8	Uncharacterized protein encoded by LINC00116	LINC00116	1	1	15.2	15.608	138	5.9498				505		16;25
O14964-2;O14964	Hepatocyte growth factor-regulated tyrosine kinase substrate	HGS	2	1	1.9	76.375	690	5.9461				30
Q07326-2;Q07326	Phosphatidylinositol-glycan biosynthesis class F protein	PIGF	2	1	5.8	23.391	206	5.9415				365
Q14031-2;Q14031	Collagen alpha-6(IV) chain	COL4A6	2	1	1.7	163.63	1690	5.9407				389		1541;1545;1565
Q6ZT89-2;Q6ZT89	Solute carrier family 25 member 48	SLC25A48	2	1	3.1	30.96	291	5.9386				473
Q9Y5E9-2;Q9Y5E9	Protocadherin beta-14	PCDHB14	2	1	2.2	70.447	645	5.9353				681		231
Q9BYP7-3;Q9BYP7-4;Q9BYP7-2;Q9BYP7	Serine/threonine-protein kinase WNK3	WNK3	4	1	0.7	191.79	1743	5.9323				588		1516;1518
Q86Z02-4;Q86Z02-3;Q86Z02	Homeodomain-interacting protein kinase 1	HIPK1	3	1	1.7	87.301	816	5.93				488		797
P16403;P10412;P16402	Histone H1.2;Histone H1.4;Histone H1.3	HIST1H1C;HIST1H1E;HIST1H1D	3	1	4.2	21.364	213	5.9295				147
Q99758	ATP-binding cassette sub-family A member 3	ABCA3	1	1	1.4	191.36	1704	-2	+			565		1393
P33897	ATP-binding cassette sub-family D member 1	ABCD1	1	1	1.3	82.936	745	-2	+			232		456
O75173-2	A disintegrin and metalloproteinase with thrombospondin motifs 4	ADAMTS4	1	1	2.2	90.064	846	-2	+			66		760
Q16720-8;P23634-5;Q16720-7;P23634-4;Q16720-6;Q01814-4;P23634-3;Q16720-3;Q16720-5;Q01814-7;P23634-2;Q16720-2;Q01814-3;P23634-7;Q01814-6;Q01814-2;P23634-6;Q16720-4;Q01814-8;Q16720;Q01814-5;P23634-8;P23634;Q01814	Plasma membrane calcium-transporting ATPase 3;Plasma membrane calcium-transporting ATPase 4;Plasma membrane calcium-transporting ATPase 2	ATP2B3;ATP2B4;ATP2B2	24	1	1	122.76	1115	-2	+			199		564
Q68DN1	Uncharacterized protein C2orf16	C2orf16	1	1	0.9	224.32	1984	-2	+			459		985
Q9P2K1-2;Q9P2K1	Coiled-coil and C2 domain-containing protein 2A	CC2D2A	2	1	1.2	173.74	1512	-2	+			639		471;475
Q8N2M8-3;Q8N2M8-4;Q8N2M8	CLK4-associating serine/arginine rich protein	CLASRP	3	1	1.7	66.354	594	-2	+			495		424;425;426
Q96F07-2;Q96F07	Cytoplasmic FMR1-interacting protein 2	CYFIP2	2	1	1.6	145.67	1253	-2	+			540		938
Q5H9S7-2;Q5H9S7	DDB1- and CUL4-associated factor 17	DCAF17	2	1	6.2	27.472	240	-2	+			444		124
P43146	Netrin receptor DCC	DCC	1	1	1.1	158.45	1447	-2	+			256		1368
O75064	DENN domain-containing protein 4B	DENND4B	1	1	0.7	163.84	1496	-2	+			63		1465
Q9NRI5-6	Disrupted in schizophrenia 1 protein	DISC1	1	1	3.5	62.516	579	-2	+			619		569
Q96JB1-2;Q96JB1	Dynein heavy chain 8, axonemal	DNAH8	2	1	0.6	510.44	4454	-2	+			548		2971
Q5XUX1-3;Q5XUX1-2;Q5XUX1	F-box/WD repeat-containing protein 9	FBXW9	3	1	2.6	50.76	458	-2	+			458		209
Q8TBJ5	Fez family zinc finger protein 2	FEZF2	1	1	3.3	48.811	459	-2	+			511		353
Q9UM11-3;Q9UM11-2	Fizzy-related protein homolog	FZR1	2	1	4.5	44.873	404	-2	+			653		388;402
Q14397	Glucokinase regulatory protein	GCKR	1	1	3.5	68.684	625	-2	+			401		525
O43292-2;O43292	Glycosylphosphatidylinositol anchor attachment 1 protein	GPAA1	2	1	4.8	61.097	561	-2	+			37		61
Q5T601-2;Q5T601	Probable G-protein coupled receptor 110	GPR110	2	1	8.7	24.875	218	-2	+			452		87
Q8IZP9-10;Q8IZP9-9;Q8IZP9-8;Q8IZP9-7;Q8IZP9-5;Q8IZP9-6;Q8IZP9-3;Q8IZP9-4;Q8IZP9-2;Q8IZP9	G-protein coupled receptor 64	GPR64	10	1	1.1	98.719	898	-2	+			490		880
Q9HAV7	GrpE protein homolog 1, mitochondrial	GRPEL1	1	1	9.2	24.279	217	-2	+			609		7
Q9UJM8	Hydroxyacid oxidase 1	HAO1	1	1	2.7	40.924	370	-2	+			648		182
P50135	Histamine N-methyltransferase	HNMT	1	1	3.8	33.295	292	-2	+			283		272
P31274	Homeobox protein Hox-C9	HOXC9	1	1	4.6	29.248	260	-2	+			226		227
Q9NPH9	Interleukin-26	IL26	1	1	12.3	19.842	171	-2	+			612		129;136
Q2LD37-6;Q2LD37-7;Q2LD37-4;Q2LD37	Uncharacterized protein KIAA1109	KIAA1109	4	1	0.4	409.38	3680	-2	+			437		3617;3619;3621
O15066-2	Kinesin-like protein KIF3B	KIF3B	1	1	2.7	43.269	373	-2	+			33		67
O43766-3;O43766	Lipoyl synthase, mitochondrial	LIAS	2	1	2.7	37.136	329	-2	+			46		324
Q7Z304-2;Q7Z304	MAM domain-containing protein 2	MAMDC2	2	1	10.5	15.293	133	-2	+			478		19
P10911-6;P10911-2;P10911;P10911-4;P10911-3;P10911-5	Proto-oncogene DBL;MCF2-transforming protein;DBL-transforming protein	MCF2	6	1	1.2	95.939	821	-2	+			150		482
Q96AX9-9;Q96AX9-8;Q96AX9-7;Q96AX9-6;Q96AX9-5;Q96AX9-2;Q96AX9-3;Q96AX9;Q96AX9-11;Q96AX9-13;Q96AX9-14	E3 ubiquitin-protein ligase MIB2	MIB2	11	1	3.3	73.541	672	-2	+			538		270
Q9UHC1-2;Q9UHC1	DNA mismatch repair protein Mlh3	MLH3	2	1	0.6	161.02	1429	-2	+			643		600
Q7Z5P9-2;Q7Z5P9	Mucin-19	MUC19	2	1	0.3	771.15	8066	-2	+			481		6361;6363;6375
P12883	Myosin-7	MYH7	1	1	0.8	223.09	1935	-2	+			160		792
A7E2Y1	Myosin-7B	MYH7B	1	1	1.2	221.39	1941	-2	+			7		1686
O43795-2;O43795	Unconventional myosin-Ib	MYO1B	2	1	2	124.95	1078	-2	+			48		594
O14777	Kinetochore protein NDC80 homolog	NDC80	1	1	1.6	73.912	642	-2	+			29		420
Q5TEU4-2;Q5TEU4	NADH dehydrogenase [ubiquinone] 1 alpha subcomplex assembly factor 5	NDUFAF5	2	1	3.5	36.076	317	-2	+			455		49
P01138	Beta-nerve growth factor	NGF	1	1	11.6	26.958	241	-2	+			95		130
Q9Y2I1-2;Q9Y2I1	Nischarin	NISCH	2	1	2.5	110.19	993	-2	+			668		686
P78549-3;P78549-2;P78549	Endonuclease III-like protein 1	NTHL1	3	1	8.1	32.838	297	-2	+			346		120
Q8TEW0-9;Q8TEW0-10;Q8TEW0-8	Partitioning defective 3 homolog	PARD3	3	1	1.6	108.54	988	-2	+			513		979
Q3KNV8;Q3KNV8-2	Polycomb group RING finger protein 3	PCGF3	2	1	7.9	28.115	242	-2	+			439		175
Q8NCN5	Pyruvate dehydrogenase phosphatase regulatory subunit, mitochondrial	PDPR	1	1	2.2	99.363	879	-2	+			504		590
Q7Z7B1	Phosphatidylinositol-glycan biosynthesis class W protein	PIGW	1	1	2	56.881	504	-2	+			483		106
Q86YW0-2;Q86YW0-3;Q86YW0	1-phosphatidylinositol 4,5-bisphosphate phosphodiesterase zeta-1	PLCZ1	3	1	2.7	47.758	415	-2	+			487		117
Q6UQ28	Placenta-expressed transcript 1 protein	PLET1	1	1	4.3	23.385	207	-2	+			469		142
Q5THK1-3;Q5THK1-2;Q5THK1-4;Q5THK1	Protein PRR14L	PRR14L	4	1	1.7	135.39	1239	-2	+			456		110
P60484-2	Phosphatidylinositol 3,4,5-trisphosphate 3-phosphatase and dual-specificity protein phosphatase PTEN	PTEN	1	1	3.1	64.881	576	-2	+			307		39;47
Q8N2H3	Pyridine nucleotide-disulfide oxidoreductase domain-containing protein 2	PYROXD2	1	1	2.1	63.067	581	-2	+			494		200
Q7Z5J4-3;Q7Z5J4-2;Q7Z5J4	Retinoic acid-induced protein 1	RAI1	3	1	0.6	175.34	1640	-2	+			480		994
Q9NS23-3;Q9NS23-4;Q9NS23-2;Q9NS23-5;Q9NS23	Ras association domain-containing protein 1	RASSF1	5	1	5.8	21.899	189	-2	+			620		52
Q7Z3J3	RanBP2-like and GRIP domain-containing protein 4	RGPD4	1	1	0.7	197.29	1758	-2	+			479		1101;1102
Q9BYZ6;Q9BYZ6-3;Q9BYZ6-2	Rho-related BTB domain-containing protein 2	RHOBTB2	3	1	2.1	82.625	727	-2	+			590		419;420
Q9GZR1-2;Q9GZR1	Sentrin-specific protease 6	SENP6	2	1	2.3	125.33	1105	-2	+			597		317;319
CON__P01966			1	1	10.6	15.184	142	6.7952			+	10
CON__P02769			1	1	3.5	69.293	607	13.487			+	11
CON__P34955			1	1	4.1	46.103	416	7.9842			+	13
CON__Streptavidin			1	1	6.9	16.622	160	6.0234			+	17
Q9BZQ2-4;Q9BZQ2	SHC SH2 domain-binding protein 1-like protein	SHCBP1L	2	1	17.4	16.024	149	-2	+			592		26;28
Q8TF72-2	Protein Shroom3	SHROOM3	1	1	14	20.456	186	-2	+			515		162;167;171
Q9BXP2	Solute carrier family 12 member 9	SLC12A9	1	1	2	96.109	914	-2	+			585		701
Q9P2F5-2;Q9P2F5	Storkhead-box protein 2	STOX2	2	1	2.9	96.122	863	-2	+			638		715;719;720
Q8IZU3	Synaptonemal complex protein 3	SYCP3	1	1	5.1	27.728	236	-2	+			491		164;165
O75347-2	Tubulin-specific chaperone A	TBCA	1	1	11.6	15.791	129	-2	+			68		80
Q8WWU5-5;Q8WWU5-7	T-complex protein 11 homolog	TCP11	2	1	2.5	56.857	511	-2	+			524		3
Q8WW24	Tektin-4	TEKT4	1	1	3.7	50.648	435	-2	+			523		190
Q8N6G2	Testis-expressed sequence 26 protein	TEX26	1	1	3.8	33.595	289	-2	+			496		145
Q96MW7	Tigger transposable element-derived protein 1	TIGD1	1	1	2.5	67.298	591	-2	+			554		549
Q9BSA9-2;Q9BSA9	Transmembrane protein 175	TMEM175	2	1	2.3	42.846	388	-2	+			575		62
Q9HCF6-10;Q9HCF6-8;Q9HCF6-4;Q9HCF6-2;Q9HCF6-5;Q9HCF6-6;Q9HCF6-3;Q9HCF6-7;Q9HCF6;Q9HCF6-11	Transient receptor potential cation channel subfamily M member 3	TRPM3	10	1	1.7	152.65	1325	-2	+			611		1262
Q8N966	Palmitoyltransferase ZDHHC22	ZDHHC22	1	1	5.3	29.099	263	-2	+			500		220
Q96MN9	Zinc finger protein 488	ZNF488	1	1	4.1	36.962	340	-2	+			553		94
Q8N7Q3	Zinc finger protein 676	ZNF676	1	1	1.5	67.624	588	-2	+			499		469
REV__Q01638			1	1	0	63.357	556	6.2541		+		694
REV__Q6P597-2;REV__Q6P597;REV__Q6P597-3			3	1	0	55.235	503	6.1645		+		695
REV__Q7L576			1	1	0	145.18	1253	6.5868		+		696		975
REV__Q86YE8-2;REV__Q86YE8-4;REV__Q86YE8-3;REV__Q86YE8			4	1	0	67.781	577	5.939		+		697
REV__Q9NU22			1	1	0	632.81	5596	5.9292		+		698
REV__Q9UBT2			1	1	0	71.223	640	6.0473		+		699

## Sheet: Total composite
Total Gene names	NME IP (Cells)	pHIS IP (Cells)	pHis IAP (Tumor)	NME1 IP score
AARS	#N/A	#N/A	1	#N/A
ABCA3	#N/A	#N/A	1	#N/A
ABCD1	#N/A	#N/A	1	#N/A
ABCF1	#N/A	#N/A	1	#N/A
ABHD5	#N/A	#N/A	1	#N/A
ACD	#N/A	#N/A	1	#N/A
ACIN1	#N/A	#N/A	1	#N/A
ACLY	#N/A	1	#N/A	#N/A
ACOT7	#N/A	1	#N/A	#N/A
ACP1	#N/A	1	#N/A	#N/A
ACTA1;ACTC1;ACTG2;ACTA2;ACTBL2	#N/A	1	#N/A	#N/A
ACTG1;ACTB	#N/A	1	#N/A	#N/A	Common proteins with multiple identification possibilities due to common sequences
ACTG1;ACTB;ACTBL2	#N/A	#N/A	1	#N/A	Common proteins with multiple identification possibilities due to common sequences
ACTG1;ACTB;POTEE	1	#N/A	#N/A	79.89	Common proteins with multiple identification possibilities due to common sequences
ACTN1;ACTN3;ACTN4	#N/A	#N/A	1	#N/A
ACTR1A;ACTR1B	#N/A	1	#N/A	#N/A
ACTR3	#N/A	#N/A	1	#N/A
ADAMTS4	#N/A	#N/A	1	#N/A
ADO	1	1	#N/A	7.1713
AFG3L2	#N/A	#N/A	1	#N/A
AGAP9	#N/A	1	#N/A	#N/A
AHCY	#N/A	1	#N/A	#N/A
AHNAK	#N/A	1	1	#N/A
AHSA1	#N/A	#N/A	1	#N/A
AIMP1	1	1	#N/A	8.2988
AIMP2	#N/A	1	#N/A	#N/A
AKAP17A	#N/A	1	#N/A	#N/A
AKAP9	1	#N/A	#N/A	6.2003
ALDH18A1	#N/A	1	#N/A	#N/A
ALDOA	#N/A	1	1	#N/A
ALPI	#N/A	#N/A	1	#N/A
ALYREF	#N/A	1	#N/A	#N/A
ANK1	#N/A	#N/A	1	#N/A
ANKRD17	1	#N/A	#N/A	-2
ANKRD26	#N/A	#N/A	1	#N/A
ANKRD26P1	#N/A	1	#N/A	#N/A
ANKUB1	#N/A	1	#N/A	#N/A
ANP32A	#N/A	#N/A	1	#N/A
ANXA1	#N/A	#N/A	1	#N/A
ANXA2;ANXA2P2	#N/A	1	1	#N/A
ANXA6	#N/A	#N/A	1	#N/A
AP2B1;AP1B1	#N/A	#N/A	1	#N/A
APEX1	#N/A	#N/A	1	#N/A
APOL6	#N/A	#N/A	1	#N/A
ARAP1	1	#N/A	#N/A	-2
ARFIP1	#N/A	#N/A	1	#N/A
ARGFX	#N/A	#N/A	1	#N/A
ARHGAP20	1	#N/A	#N/A	-2
ARHGDIA	#N/A	#N/A	1	#N/A
ARHGEF10	#N/A	1	#N/A	#N/A
ARHGEF11	#N/A	1	#N/A	#N/A
ARID2	1	#N/A	#N/A	-2
ASIC3	#N/A	#N/A	1	#N/A
ASPH	#N/A	#N/A	1	#N/A
ATAD2	#N/A	#N/A	1	#N/A
ATAD5	#N/A	#N/A	1	#N/A
ATF1	1	#N/A	#N/A	-2
ATF4	1	#N/A	#N/A	6.3504
ATG3	#N/A	#N/A	1	#N/A
ATL3	#N/A	#N/A	1	#N/A
ATP11AUN	#N/A	1	#N/A	#N/A
ATP2B3;ATP2B4;ATP2B2	#N/A	#N/A	1	#N/A
ATP5A1	1	1	1	34.613
ATP5B	1	1	#N/A	30.263
ATP5H	#N/A	1	#N/A	#N/A
ATP5J	1	#N/A	#N/A	-2
ATP5O	#N/A	1	#N/A	#N/A
ATP6V1A	#N/A	#N/A	1	#N/A
BANF1	#N/A	#N/A	1	#N/A
BAZ1B	#N/A	#N/A	1	#N/A
BCAT1	#N/A	#N/A	1	#N/A
BIRC6	#N/A	#N/A	1	#N/A
BLOC1S5	1	1	#N/A	6.1139
BMP6	1	#N/A	#N/A	-2
BMS1	#N/A	#N/A	1	#N/A
BPNT1	#N/A	#N/A	1	#N/A
BSG	#N/A	#N/A	1	#N/A
BTF3	#N/A	#N/A	1	#N/A
BTF3L4	#N/A	#N/A	1	#N/A
BUB3	#N/A	1	#N/A	#N/A
C11orf16	1	#N/A	#N/A	-2
C11orf68	#N/A	#N/A	1	#N/A
C1QBP	#N/A	#N/A	1	#N/A
C21orf59	#N/A	#N/A	1	#N/A
C2CD5	1	#N/A	#N/A	6.5182
C2orf16	#N/A	#N/A	1	#N/A
C2orf42	#N/A	1	#N/A	#N/A
CAD	#N/A	1	#N/A	#N/A
CALM	#N/A	#N/A	1	#N/A
CALM1	#N/A	1	#N/A	#N/A
CALR	#N/A	#N/A	1	#N/A
CALU	#N/A	#N/A	1	#N/A
CAMKK1	#N/A	1	#N/A	#N/A
CAND1	#N/A	#N/A	1	#N/A
CAND1;CAND2	#N/A	1	#N/A	#N/A
CANX	#N/A	#N/A	1	#N/A
CAPN1	#N/A	#N/A	1	#N/A
CAPN2	#N/A	#N/A	1	#N/A
CAPRIN1	#N/A	1	#N/A	#N/A
CAPZA1;CAPZA2	#N/A	1	#N/A	#N/A
CAPZB	#N/A	1	#N/A	#N/A
CARS	#N/A	#N/A	1	#N/A
CAST	#N/A	#N/A	1	#N/A
CBR1	#N/A	1	#N/A	#N/A
CBR1;CBR3	1	#N/A	#N/A	89.394
CBR3	#N/A	1	#N/A	#N/A
CBX1	#N/A	#N/A	1	#N/A
CBX3	#N/A	#N/A	1	#N/A
CBX6	1	#N/A	#N/A	6.6468
CC2D2A	#N/A	#N/A	1	#N/A
CCAR2	#N/A	#N/A	1	#N/A
CCDC105	#N/A	1	#N/A	#N/A
CCDC150	#N/A	#N/A	1	#N/A
CCDC67	#N/A	1	#N/A	#N/A
CCNYL3	1	#N/A	#N/A	6.3793
CCT2	1	1	#N/A	23.829
CCT3	#N/A	1	#N/A	#N/A
CCT4	1	#N/A	#N/A	6.3089
CCT5	#N/A	1	1	#N/A
CCT8	#N/A	1	#N/A	#N/A
CDC37	#N/A	#N/A	1	#N/A
CDC73	#N/A	1	#N/A	#N/A
CDKN2A	1	#N/A	#N/A	-2
CEMIP	#N/A	#N/A	1	#N/A
CEP162	#N/A	1	#N/A	#N/A
CEP170P1;CEP170	#N/A	1	#N/A	#N/A
CEP290	#N/A	1	#N/A	#N/A
CFL1	1	#N/A	#N/A	15.91
CFL1;CFL2	#N/A	1	#N/A	#N/A
CFL2;CFL1	#N/A	#N/A	1	#N/A
CHD1	1	#N/A	#N/A	-2
CHD4	#N/A	#N/A	1	#N/A
CHMP1B	1	#N/A	#N/A	-2
CHMP2A	#N/A	#N/A	1	#N/A
CHMP5	#N/A	#N/A	1	#N/A
CHRM5	#N/A	#N/A	1	#N/A
CHTOP	#N/A	#N/A	1	#N/A
CIAPIN1	#N/A	#N/A	1	#N/A
CIRBP	1	#N/A	#N/A	6.242
CIT	1	#N/A	#N/A	6.5775
CKAP4	#N/A	1	#N/A	#N/A
CKB	#N/A	1	#N/A	#N/A
CLASRP	#N/A	1	1	#N/A
CLIC1	#N/A	#N/A	1	#N/A
CLIC4;CLIC5;CLIC2;CLIC6	#N/A	#N/A	1	#N/A
CLNS1A	#N/A	#N/A	1	#N/A
CLTA	1	1	1	15.793
CLTC	1	1	1	56.369
CMPK1	#N/A	#N/A	1	#N/A
CNDP2	#N/A	#N/A	1	#N/A
CNN3	#N/A	1	#N/A	#N/A
CNPY2	#N/A	#N/A	1	#N/A
COA4	#N/A	#N/A	1	#N/A
COG1	#N/A	1	#N/A	#N/A
COL4A3BP	#N/A	#N/A	1	#N/A
COL4A6	#N/A	#N/A	1	#N/A
COPB2	#N/A	#N/A	1	#N/A
COPG1	#N/A	#N/A	1	#N/A
CORO1B	#N/A	#N/A	1	#N/A
CORO1C	#N/A	#N/A	1	#N/A
COX6A1	#N/A	#N/A	1	#N/A
COX8A	#N/A	#N/A	1	#N/A
CPNE1	#N/A	#N/A	1	#N/A
CPNE3	#N/A	#N/A	1	#N/A
CRIP2	1	1	#N/A	11.843
CS	#N/A	#N/A	1	#N/A
CSE1L	#N/A	#N/A	1	#N/A
CSNK2B	#N/A	#N/A	1	#N/A
CSRP2	#N/A	1	#N/A	#N/A
CTBS	1	#N/A	#N/A	-2
CTH	#N/A	#N/A	1	#N/A
CTPS1	#N/A	#N/A	1	#N/A
CTR9	#N/A	1	#N/A	#N/A
CTTN	#N/A	#N/A	1	#N/A
CTTNBP2	1	#N/A	#N/A	-2
CUL5	#N/A	1	#N/A	#N/A
CUL7	#N/A	#N/A	1	#N/A
CWC27	#N/A	#N/A	1	#N/A
CXorf56	#N/A	#N/A	1	#N/A
CYFIP2	#N/A	#N/A	1	#N/A
CYP2G1P	1	#N/A	#N/A	-2
DAP	#N/A	#N/A	1	#N/A
DARS	1	1	1	11.728
DBN1	#N/A	#N/A	1	#N/A
DCAF17	#N/A	#N/A	1	#N/A
DCC	#N/A	#N/A	1	#N/A
DCTPP1	#N/A	#N/A	1	#N/A
DCUN1D5	#N/A	#N/A	1	#N/A
DDO	1	#N/A	#N/A	-2
DDRGK1	#N/A	#N/A	1	#N/A
DDX1	#N/A	1	#N/A	#N/A
DDX17	#N/A	1	#N/A	#N/A
DDX18	#N/A	1	1	#N/A
DDX19B;DDX19A	#N/A	#N/A	1	#N/A
DDX21	#N/A	#N/A	1	#N/A
DDX23	#N/A	#N/A	1	#N/A
DDX39A	#N/A	#N/A	1	#N/A
DDX39A;DDX39B	#N/A	1	#N/A	#N/A
DDX39B	#N/A	#N/A	1	#N/A
DDX3X;DDX3Y	#N/A	1	#N/A	#N/A
DDX46	#N/A	#N/A	1	#N/A
DDX5	#N/A	1	#N/A	#N/A
DDX54	#N/A	#N/A	1	#N/A
DENND4B	#N/A	#N/A	1	#N/A
DENR	#N/A	#N/A	1	#N/A
DHX30	#N/A	#N/A	1	#N/A
DHX9	#N/A	1	1	#N/A
DIAPH1	#N/A	#N/A	1	#N/A
DISC1	#N/A	#N/A	1	#N/A
DNAH11	1	#N/A	#N/A	6.2694
DNAH8	#N/A	#N/A	1	#N/A
DNAJA1	#N/A	1	#N/A	#N/A
DNAJA2	#N/A	1	1	#N/A
DNAJB1	#N/A	1	#N/A	#N/A
DNAJC11	#N/A	#N/A	1	#N/A
DNAJC3	#N/A	#N/A	1	#N/A
DNHD1	#N/A	#N/A	1	#N/A
DNMT1	#N/A	1	#N/A	#N/A
DNPH1	#N/A	#N/A	1	#N/A
DOCK10	#N/A	1	#N/A	#N/A
DPP10	#N/A	1	#N/A	#N/A
DPP9	#N/A	#N/A	1	#N/A
DPY30	1	#N/A	#N/A	6.4437
DPYSL2	#N/A	1	1	#N/A
DPYSL3	#N/A	1	#N/A	#N/A
DSP	#N/A	#N/A	1	#N/A
DSTN	1	1	#N/A	7.0661
DTHD1	#N/A	1	#N/A	#N/A
DUT	#N/A	1	1	#N/A
DYNC1H1	#N/A	1	1	#N/A
DYNC2H1	#N/A	#N/A	1	#N/A
DYNLL2;DYNLL1	#N/A	#N/A	1	#N/A
E2F8	#N/A	1	#N/A	#N/A
EEF1A1;EEF1A1P5	#N/A	1	#N/A	#N/A	Common proteins with multiple identification possibilities due to common sequences
EEF1A1;EEF1A1P5;EEF1A2	#N/A	#N/A	1	#N/A	Common proteins with multiple identification possibilities due to common sequences
EEF1A1P5;EEF1A1	1	#N/A	#N/A	78.581	Common proteins with multiple identification possibilities due to common sequences
EEF1A2	1	1	#N/A	14.979
EEF1B2	1	1	#N/A	54.394
EEF1D	1	1	1	17.042
EEF1E1	1	#N/A	#N/A	6.9109
EEF1G	#N/A	1	1	#N/A
EEF2	#N/A	1	1	#N/A
EIF2S2	#N/A	#N/A	1	#N/A
EIF3A	#N/A	#N/A	1	#N/A
EIF3C;EIF3CL	#N/A	#N/A	1	#N/A
EIF3G	#N/A	#N/A	1	#N/A
EIF3I	#N/A	1	#N/A	#N/A
EIF3J	#N/A	#N/A	1	#N/A
EIF3L	#N/A	#N/A	1	#N/A
EIF4A1	#N/A	1	1	#N/A
EIF4A2	#N/A	#N/A	1	#N/A
EIF4B	#N/A	#N/A	1	#N/A
EIF4E;EIF4E1B	#N/A	#N/A	1	#N/A
EIF4G1	#N/A	#N/A	1	#N/A
EIF4H	#N/A	#N/A	1	#N/A
EIF5	#N/A	#N/A	1	#N/A
EIF5A2;EIF5AL1;EIF5A	#N/A	1	#N/A	#N/A
EIF5B	#N/A	#N/A	1	#N/A
EIF6	#N/A	1	#N/A	#N/A
ELAC2	#N/A	#N/A	1	#N/A
EMC2	#N/A	#N/A	1	#N/A
EMC3	#N/A	#N/A	1	#N/A
ENO1	1	1	1	94.397
EPHB3	#N/A	1	#N/A	#N/A
EPRS	1	1	#N/A	13.982
EPT1	#N/A	#N/A	1	#N/A
ERH	#N/A	1	#N/A	#N/A
ERO1L	#N/A	#N/A	1	#N/A
ETF1	#N/A	#N/A	1	#N/A
ETV4;SPDEF;ETV1;ETV5	1	#N/A	#N/A	-2
EWSR1	#N/A	1	#N/A	#N/A
EXOSC7	#N/A	#N/A	1	#N/A
FABP5	#N/A	1	#N/A	#N/A
FAF1	#N/A	#N/A	1	#N/A
FAM192A	#N/A	#N/A	1	#N/A
FAM220BP	#N/A	1	#N/A	#N/A
FAM50A	#N/A	#N/A	1	#N/A
FARSA	1	#N/A	#N/A	17.493
FASN	#N/A	1	1	#N/A
FAU	#N/A	1	#N/A	#N/A
FBXL7	1	#N/A	#N/A	-2
FBXW9	#N/A	#N/A	1	#N/A
FERMT2	#N/A	#N/A	1	#N/A
FEZF2	#N/A	#N/A	1	#N/A
FGB	#N/A	#N/A	1	#N/A
FGFR2	#N/A	1	#N/A	#N/A
FHL1	1	1	#N/A	8.6723
FHL2	1	1	#N/A	48.905
FHL3	1	1	#N/A	34.044
FKBP4	#N/A	1	1	#N/A
FLII	#N/A	#N/A	1	#N/A
FLNA	#N/A	1	#N/A	#N/A
FLNB	#N/A	#N/A	1	#N/A
FLNC	#N/A	1	#N/A	#N/A
FMR1	#N/A	#N/A	1	#N/A
FPGT	#N/A	#N/A	1	#N/A
FREM1	1	#N/A	#N/A	-2
FSCN1	#N/A	1	1	#N/A
FST	#N/A	1	#N/A	#N/A
FTH1	#N/A	#N/A	1	#N/A
FTSJ3	#N/A	#N/A	1	#N/A
FUBP1	#N/A	1	#N/A	#N/A
FUBP3;FUBP1	#N/A	#N/A	1	#N/A
FUS	#N/A	1	#N/A	#N/A
FYN	#N/A	#N/A	1	#N/A
FZR1	#N/A	#N/A	1	#N/A
G3BP1	1	1	1	6.2753
G6PD	#N/A	1	1	#N/A
GANAB	#N/A	#N/A	1	#N/A
GAPDH	1	1	1	215.93
GAPDHS	#N/A	1	#N/A	#N/A
GCHFR	#N/A	#N/A	1	#N/A
GCKR	#N/A	#N/A	1	#N/A
GCN1L1	#N/A	#N/A	1	#N/A
GCSH	#N/A	#N/A	1	#N/A
GFPT1	#N/A	#N/A	1	#N/A
GKAP1	#N/A	#N/A	1	#N/A
GLO1	#N/A	#N/A	1	#N/A
GMFB	#N/A	#N/A	1	#N/A
GNAI1;GNAI2	#N/A	#N/A	1	#N/A
GNB1;GNB2	#N/A	1	#N/A	#N/A
GNB2L1	#N/A	1	1	#N/A
GOLGA3	#N/A	1	#N/A	#N/A
GPAA1	#N/A	#N/A	1	#N/A
GPI	#N/A	#N/A	1	#N/A
GPR110	#N/A	#N/A	1	#N/A
GPR128	1	#N/A	#N/A	-2
GPR64	#N/A	#N/A	1	#N/A
GPRIN3	#N/A	1	#N/A	#N/A
GRHPR	#N/A	#N/A	1	#N/A
GRPEL1	#N/A	#N/A	1	#N/A
GRSF1	#N/A	#N/A	1	#N/A
GSPT1;GSPT2	#N/A	#N/A	1	#N/A
GSR	1	1	#N/A	6.1237
GSTP1	1	1	1	6.2442
GTF2F2	#N/A	1	#N/A	#N/A
GTF2I	#N/A	#N/A	1	#N/A
GTF2IRD2;GTF2IRD2B	#N/A	#N/A	1	#N/A
GTPBP4	#N/A	#N/A	1	#N/A
GYS1	#N/A	1	#N/A	#N/A
H1FX	#N/A	1	#N/A	#N/A
H2AFV;H2AFZ	1	1	1	44.407
H2AFX	#N/A	#N/A	1	#N/A
H2AFY	1	1	1	9.2545
H3F3A	1	1	#N/A	39.715
HADHA	1	1	#N/A	7.7125
HADHB	#N/A	1	#N/A	#N/A
HAO1	#N/A	#N/A	1	#N/A
HBA1	#N/A	#N/A	1	#N/A
HDAC2;HDAC1	#N/A	#N/A	1	#N/A
HDGF	#N/A	#N/A	1	#N/A
HGS	#N/A	#N/A	1	#N/A
HINT1	#N/A	1	1	#N/A
HIPK1	#N/A	#N/A	1	#N/A
HIST1H1B	#N/A	1	#N/A	#N/A
HIST1H1B;HIST1H1A	1	#N/A	#N/A	7.272
HIST1H1C;HIST1H1E;HIST1H1D	1	#N/A	1	71.638	Common proteins with multiple identification possibilities due to common sequences
HIST1H1C;HIST1H1E;HIST1H1D;HIST1H1A	#N/A	1	#N/A	#N/A	Common proteins with multiple identification possibilities due to common sequences
HIST1H2AC;HIST3H2A;HIST1H2AB;H2AFX;HIST2H2AB	#N/A	1	#N/A	#N/A
HIST1H2AJ;HIST1H2AH;H2AFJ;HIST1H2AD;HIST1H2AG	1	#N/A	#N/A	18.97
HIST1H2AJ;HIST1H2AH;HIST1H2AC;HIST3H2A;HIST1H2AD;HIST1H2AG;HIST1H2AB;H2AFJ	#N/A	#N/A	1	#N/A
HIST1H2BL;HIST1H2BM;HIST1H2BN;HIST1H2BH;HIST3H2BB;HIST2H2BF;HIST2H2BE;HIST1H2BC;HIST1H2BD;H2BFS;HIST1H2BB;HIST1H2BO;HIST1H2BJ;HIST1H2BK	#N/A	#N/A	1	#N/A	Common proteins with multiple identification possibilities due to common sequences
HIST1H2BM;HIST1H2BN;HIST1H2BH;HIST2H2BF;HIST1H2BC;HIST1H2BD;HIST1H2BL;H2BFS;HIST1H2BK;HIST2H2BE;HIST1H2BB;HIST1H2BO;HIST3H2BB;HIST1H2BJ	#N/A	1	#N/A	#N/A	Common proteins with multiple identification possibilities due to common sequences
HIST1H2BM;HIST1H2BN;HIST1H2BH;HIST2H2BF;HIST2H2BE;HIST1H2BC;HIST1H2BD;H2BFS;HIST1H2BB;HIST1H2BO;HIST1H2BJ;HIST1H2BK;HIST1H2BL;HIST3H2BB	1	#N/A	#N/A	91.169	Common proteins with multiple identification possibilities due to common sequences
HIST1H3A	1	1	#N/A	20.275	Common proteins with multiple identification possibilities due to common sequences
HIST1H3A;H3F3C;HIST2H3A;HIST3H3;H3F3A	#N/A	#N/A	1	#N/A	Common proteins with multiple identification possibilities due to common sequences
HIST1H4A	1	1	1	37.375
HIST2H2AC;HIST2H2AA3	1	1	1	131.81
HIST2H3A	1	#N/A	#N/A	40.239
HMCES	#N/A	#N/A	1	#N/A
HMGA1	#N/A	1	#N/A	#N/A
HMGB1	#N/A	1	#N/A	#N/A
HMGB1;HMGB2;HMGB1P1	#N/A	#N/A	1	#N/A
HMGB2	#N/A	1	#N/A	#N/A
HMGN2	#N/A	1	#N/A	#N/A
HN1L	#N/A	1	#N/A	#N/A
HNMT	#N/A	#N/A	1	#N/A
HNRNPA0	1	1	#N/A	9.9404
HNRNPA1	#N/A	1	#N/A	#N/A
HNRNPA1;HNRNPA1L2	#N/A	#N/A	1	#N/A
HNRNPA2B1	1	1	#N/A	72.368
HNRNPA3	#N/A	1	1	#N/A
HNRNPAB	1	#N/A	1	9.8004
HNRNPC	1	1	#N/A	16.116
HNRNPD	#N/A	1	#N/A	#N/A
HNRNPDL	#N/A	1	#N/A	#N/A
HNRNPDL;HNRNPD	#N/A	#N/A	1	#N/A
HNRNPF	1	1	#N/A	7.2167
HNRNPH1	#N/A	1	1	#N/A
HNRNPK	1	1	1	7.7139
HNRNPL	#N/A	1	1	#N/A
HNRNPM	#N/A	1	#N/A	#N/A
HNRNPR	#N/A	1	#N/A	#N/A
HNRNPU	1	1	1	152.39
HNRNPUL1	#N/A	#N/A	1	#N/A
HNRNPUL2	#N/A	1	1	#N/A
HOXC9	#N/A	#N/A	1	#N/A
HP1BP3	#N/A	#N/A	1	#N/A
HPRT1	#N/A	#N/A	1	#N/A
HPX	#N/A	#N/A	1	#N/A
HSD17B10	1	#N/A	#N/A	7.2402
HSP90AA1	#N/A	1	#N/A	#N/A
HSP90AA1;HSP90AA5P	#N/A	#N/A	1	#N/A
HSP90AB1	1	1	1	6.7899
HSP90AB4P	#N/A	#N/A	1	#N/A
HSP90B1	#N/A	1	1	#N/A
HSPA1B;HSPA1A	1	1	#N/A	323.31
HSPA2	1	#N/A	#N/A	6.5492
HSPA4	1	1	1	21.404
HSPA4L	#N/A	#N/A	1	#N/A
HSPA5	1	1	1	323.31
HSPA8	1	1	1	323.31
HSPA9	1	1	#N/A	323.31
HSPB1	1	1	#N/A	7.1674
HSPD1	1	1	1	202.03
HSPE1	#N/A	1	#N/A	#N/A
HSPH1	#N/A	1	1	#N/A
HUWE1	#N/A	#N/A	1	#N/A
HYOU1	#N/A	#N/A	1	#N/A
IARS	#N/A	#N/A	1	#N/A
IDH3B	1	#N/A	#N/A	6.7354
IGHV3-23	1	#N/A	#N/A	197.42
IGKV2D	1	#N/A	#N/A	6.0949
IL18	#N/A	#N/A	1	#N/A
IL1B	1	#N/A	#N/A	-2
IL26	#N/A	#N/A	1	#N/A
ILF2	#N/A	#N/A	1	#N/A
ILF3	#N/A	1	#N/A	#N/A
ILK	#N/A	#N/A	1	#N/A
IMPDH2	#N/A	#N/A	1	#N/A
INA	#N/A	1	#N/A	#N/A
INF2	#N/A	#N/A	1	#N/A
INO80	#N/A	#N/A	1	#N/A
INPPL1	#N/A	#N/A	1	#N/A
INTS1	#N/A	#N/A	1	#N/A
IPO5	#N/A	#N/A	1	#N/A
IQCF1	#N/A	#N/A	1	#N/A
ITIH5	#N/A	1	#N/A	#N/A
KARS	1	1	#N/A	14.735
KDELR1	#N/A	#N/A	1	#N/A
KHSRP	#N/A	1	#N/A	#N/A
KIAA1109	#N/A	#N/A	1	#N/A
KIAA1217	#N/A	1	#N/A	#N/A
KIAA1549L	#N/A	1	#N/A	#N/A
KIF2A	#N/A	#N/A	1	#N/A
KIF3B	#N/A	#N/A	1	#N/A
KLHL11	1	1	#N/A	6.4299
KMT2A	#N/A	#N/A	1	#N/A
KPNA2	#N/A	#N/A	1	#N/A
KPNB1	#N/A	1	#N/A	#N/A
KPRP	#N/A	1	#N/A	#N/A
KRI1	#N/A	#N/A	1	#N/A
KRT18	#N/A	#N/A	1	#N/A
KRTCAP2	#N/A	#N/A	1	#N/A
LANCL1	#N/A	#N/A	1	#N/A
LARP1	#N/A	#N/A	1	#N/A
LBH	1	#N/A	#N/A	-2
LCP2	#N/A	1	#N/A	#N/A
LDHA	#N/A	#N/A	1	#N/A
LDHB	#N/A	#N/A	1	#N/A
LEO1	#N/A	1	1	#N/A
LETM1	#N/A	#N/A	1	#N/A
LGALS1	#N/A	1	#N/A	#N/A
LIAS	#N/A	#N/A	1	#N/A
LIG3	#N/A	#N/A	1	#N/A
LIM2	1	1	#N/A	6.4295
LINC00116	#N/A	#N/A	1	#N/A
LINC00473	#N/A	#N/A	1	#N/A
LMLN	#N/A	#N/A	1	#N/A
LMNA	1	1	1	73.2
LMNB1	#N/A	#N/A	1	#N/A
LONP1	#N/A	#N/A	1	#N/A
LOXHD1	1	#N/A	#N/A	-2
LPHN1	#N/A	#N/A	1	#N/A
LRPPRC	#N/A	1	1	#N/A
LRRC59	1	#N/A	#N/A	6.6651
LRRC9	#N/A	1	#N/A	#N/A
LRRCC1	#N/A	#N/A	1	#N/A
LSM3	#N/A	#N/A	1	#N/A
LSM5	#N/A	#N/A	1	#N/A
LSM8	#N/A	#N/A	1	#N/A
LTA4H	#N/A	#N/A	1	#N/A
LYAR	#N/A	#N/A	1	#N/A
MACF1	#N/A	#N/A	1	#N/A
MAGOH;MAGOHB	#N/A	#N/A	1	#N/A
MAGT1	#N/A	#N/A	1	#N/A
MAMDC2	#N/A	#N/A	1	#N/A
MAP1B	#N/A	1	1	#N/A
MAP2	#N/A	1	#N/A	#N/A
MAP3K21	#N/A	#N/A	1	#N/A
MAP7	1	#N/A	#N/A	6.7493
MAPK1	#N/A	#N/A	1	#N/A
MARS	#N/A	#N/A	1	#N/A
MAT2A	#N/A	1	#N/A	#N/A
MATR3	#N/A	1	#N/A	#N/A
MB21D2	1	1	#N/A	20.753
MCF2	#N/A	1	1	#N/A
MCM2	#N/A	#N/A	1	#N/A
MCM3	#N/A	#N/A	1	#N/A
MCM4	#N/A	#N/A	1	#N/A
MCM5	#N/A	#N/A	1	#N/A
MCM6	#N/A	#N/A	1	#N/A
MCM7	#N/A	#N/A	1	#N/A
MCM9	#N/A	1	#N/A	#N/A
MCTP2	#N/A	#N/A	1	#N/A
MDH1	#N/A	1	#N/A	#N/A
MDH2	#N/A	1	1	#N/A
ME1	#N/A	#N/A	1	#N/A
MED13	#N/A	#N/A	1	#N/A
MESDC2	#N/A	#N/A	1	#N/A
METAP2	#N/A	#N/A	1	#N/A
MGMT	#N/A	1	#N/A	#N/A
MIB2	#N/A	#N/A	1	#N/A
MIF	1	1	1	6.2385
MLH3	#N/A	#N/A	1	#N/A
MNS1	1	#N/A	#N/A	-2
MOB3A	1	#N/A	#N/A	6.3761
MRE11A	#N/A	#N/A	1	#N/A
MROH1	#N/A	#N/A	1	#N/A
MRPL12	1	1	#N/A	6.5687
MRPL14	#N/A	1	#N/A	#N/A
MRPL53	#N/A	1	#N/A	#N/A
MRPS5	#N/A	#N/A	1	#N/A
MRTO4	#N/A	#N/A	1	#N/A
MSH2	#N/A	#N/A	1	#N/A
MSN	#N/A	#N/A	1	#N/A
MTA2	#N/A	#N/A	1	#N/A
MTCL1	#N/A	1	#N/A	#N/A
MT-CO1	#N/A	#N/A	1	#N/A
MTDH	#N/A	1	#N/A	#N/A
MTERF2	1	#N/A	#N/A	-2
MTX1	#N/A	#N/A	1	#N/A
MUC19	#N/A	#N/A	1	#N/A
MVP	#N/A	1	#N/A	#N/A
MXD1	1	#N/A	#N/A	6.5053
MYBBP1A	#N/A	#N/A	1	#N/A
MYEF2	#N/A	1	#N/A	#N/A
MYEOV2	#N/A	#N/A	1	#N/A
MYH7	#N/A	#N/A	1	#N/A
MYH7B	#N/A	#N/A	1	#N/A
MYH9	#N/A	1	1	#N/A
MYL1;MYL3	#N/A	1	#N/A	#N/A
MYL6	#N/A	1	#N/A	#N/A
MYL6B	#N/A	#N/A	1	#N/A
MYO1B	#N/A	#N/A	1	#N/A
MYO6	1	#N/A	#N/A	-2
MYO7A	1	#N/A	#N/A	-2
NAA10	#N/A	#N/A	1	#N/A
NAA50	1	1	#N/A	28.057
NACA	#N/A	#N/A	1	#N/A
NANS	#N/A	#N/A	1	#N/A
NAP1L1	1	1	1	13.094
NAP1L4	#N/A	#N/A	1	#N/A
NARS	1	#N/A	1	-2
NASP	#N/A	1	1	#N/A
NAT10	#N/A	#N/A	1	#N/A
NCBP1	#N/A	1	#N/A	#N/A
NCL	1	1	1	79.473
NDC80	#N/A	#N/A	1	#N/A
NDUFA4	#N/A	#N/A	1	#N/A
NDUFAF5	#N/A	#N/A	1	#N/A
NDUFB11	#N/A	#N/A	1	#N/A
NEB	1	#N/A	#N/A	-2
NEDD8	#N/A	#N/A	1	#N/A
NES	#N/A	1	#N/A	#N/A
NGF	#N/A	#N/A	1	#N/A
NHSL1	#N/A	#N/A	1	#N/A
NIPSNAP1	#N/A	#N/A	1	#N/A
NISCH	#N/A	#N/A	1	#N/A
NME1	1	1	1	22.569
NME2	1	1	#N/A	323.31
NME3	1	#N/A	#N/A	134.66
NONO	#N/A	1	1	#N/A
NOP56	#N/A	#N/A	1	#N/A
NPM1	1	1	1	115.35
NPM3	#N/A	#N/A	1	#N/A
NSF	#N/A	#N/A	1	#N/A
NSMF	#N/A	#N/A	1	#N/A
NTHL1	#N/A	#N/A	1	#N/A
NUCB2	#N/A	#N/A	1	#N/A
NUDC	#N/A	1	1	#N/A
NUDT21	#N/A	#N/A	1	#N/A
NUP133	#N/A	#N/A	1	#N/A
NUP205	#N/A	#N/A	1	#N/A
OLA1	#N/A	#N/A	1	#N/A
OR4K3	1	#N/A	#N/A	6.1078
OR4K5	1	#N/A	#N/A	-2
OR6C65	#N/A	#N/A	1	#N/A
ORC6	#N/A	#N/A	1	#N/A
OTUB1	#N/A	#N/A	1	#N/A
P4HB	#N/A	#N/A	1	#N/A
PA2G4	#N/A	#N/A	1	#N/A
PABPC1	#N/A	1	#N/A	#N/A
PABPC1;PABPC4	1	#N/A	#N/A	27.169
PAF1	#N/A	1	#N/A	#N/A
PAFAH1B2	#N/A	#N/A	1	#N/A
PAICS	#N/A	1	1	#N/A
PAIP2	#N/A	#N/A	1	#N/A
PARD3	#N/A	#N/A	1	#N/A
PARD3B	#N/A	#N/A	1	#N/A
PARK7	#N/A	1	#N/A	#N/A
PARP1	1	1	#N/A	8.0143
PAWR	#N/A	#N/A	1	#N/A
PAXBP1	#N/A	#N/A	1	#N/A
PBLD	#N/A	#N/A	1	#N/A
PCBP1	1	1	#N/A	8.6311
PCBP2;PCBP3	#N/A	1	#N/A	#N/A
PCDHB14	#N/A	#N/A	1	#N/A
PCGF3	#N/A	#N/A	1	#N/A
PCMT1	1	1	#N/A	323.31
PCMTD2	#N/A	1	#N/A	#N/A
PCNA	#N/A	1	#N/A	#N/A
PDCD10	#N/A	#N/A	1	#N/A
PDCD11	#N/A	#N/A	1	#N/A
PDIA3	#N/A	1	1	#N/A
PDIA4	#N/A	#N/A	1	#N/A
PDIA6	#N/A	1	1	#N/A
PDPR	#N/A	#N/A	1	#N/A
PEAK1	1	#N/A	#N/A	6.1434
PEBP1	#N/A	#N/A	1	#N/A
PEX5	#N/A	#N/A	1	#N/A
PFDN2	#N/A	1	#N/A	#N/A
PFN1	#N/A	1	#N/A	#N/A
PGAM1	#N/A	#N/A	1	#N/A
PGAM2;PGAM1;PGAM4	#N/A	1	#N/A	#N/A
PGK1	#N/A	1	1	#N/A
PGM2	#N/A	#N/A	1	#N/A
PGR	#N/A	1	#N/A	#N/A
PGRMC1	#N/A	#N/A	1	#N/A
PGRMC2	#N/A	#N/A	1	#N/A
PHB	1	1	1	71.652
PHB2	1	1	1	140.56
PHTF1	#N/A	1	#N/A	#N/A
PIGF	#N/A	#N/A	1	#N/A
PIGW	#N/A	#N/A	1	#N/A
PINK1	#N/A	1	#N/A	#N/A
PKM	1	1	1	85.686
PLA2G4A	#N/A	#N/A	1	#N/A
PLCZ1	#N/A	#N/A	1	#N/A
PLEC	#N/A	#N/A	1	#N/A
PLET1	#N/A	#N/A	1	#N/A
PLS3	#N/A	#N/A	1	#N/A
PLXNA2	#N/A	#N/A	1	#N/A
PMVK	#N/A	#N/A	1	#N/A
PODXL	#N/A	#N/A	1	#N/A
POLA1	#N/A	#N/A	1	#N/A
POLD1	#N/A	#N/A	1	#N/A
POLDIP3	#N/A	#N/A	1	#N/A
POLR1A	1	#N/A	#N/A	-2
POLR2C	#N/A	#N/A	1	#N/A
POLR2E	#N/A	1	#N/A	#N/A
PON2	#N/A	#N/A	1	#N/A
POR	#N/A	#N/A	1	#N/A
PPA1	#N/A	1	#N/A	#N/A
PPIA	1	1	#N/A	55.572
PPIB	#N/A	1	1	#N/A
PPIL4	#N/A	#N/A	1	#N/A
PPL	#N/A	1	#N/A	#N/A
PPM1G	#N/A	#N/A	1	#N/A
PPME1	#N/A	#N/A	1	#N/A
PPP1CA;PPP1CC;PPP1CB	#N/A	#N/A	1	#N/A
PPP1CB	#N/A	1	#N/A	#N/A
PPP1R10	#N/A	1	#N/A	#N/A
PPP1R21	#N/A	1	#N/A	#N/A
PPP1R26	#N/A	#N/A	1	#N/A
PPP1R7	#N/A	#N/A	1	#N/A
PPP2R2A	#N/A	#N/A	1	#N/A
PPP6R1	#N/A	#N/A	1	#N/A
PQBP1	#N/A	#N/A	1	#N/A
PRDX1	1	1	1	111.17
PRDX2	1	1	1	24.225
PRDX3	#N/A	#N/A	1	#N/A
PRDX6	1	1	1	10.316
PREPL	#N/A	#N/A	1	#N/A
PREX2	1	#N/A	#N/A	-2
PRKAR2A	#N/A	#N/A	1	#N/A
PRKCD	#N/A	1	#N/A	#N/A
PRKCSH	#N/A	#N/A	1	#N/A
PRKDC	#N/A	#N/A	1	#N/A
PRPF19	#N/A	1	#N/A	#N/A
PRPF40A	#N/A	1	#N/A	#N/A
PRPF8	#N/A	#N/A	1	#N/A
PRPH	#N/A	1	#N/A	#N/A
PRR14L	#N/A	#N/A	1	#N/A
PRRC2A	#N/A	1	#N/A	#N/A
PSMA1	#N/A	#N/A	1	#N/A
PSMA2	#N/A	#N/A	1	#N/A
PSMA6	#N/A	1	#N/A	#N/A
PSMC1	#N/A	1	#N/A	#N/A
PSMC4	#N/A	#N/A	1	#N/A
PSMC5	#N/A	1	#N/A	#N/A
PSMD1	#N/A	#N/A	1	#N/A
PSMD12	1	#N/A	#N/A	6.1757
PSMD13	#N/A	#N/A	1	#N/A
PSMD2	#N/A	1	1	#N/A
PSMD7	#N/A	#N/A	1	#N/A
PSPC1	#N/A	#N/A	1	#N/A
PSTPIP2	#N/A	1	#N/A	#N/A
PTBP1	#N/A	#N/A	1	#N/A
PTCD1	1	#N/A	#N/A	-2
PTEN	#N/A	#N/A	1	#N/A
PTGER4	#N/A	#N/A	1	#N/A
PTGES3	#N/A	#N/A	1	#N/A
PTPMT1	1	#N/A	#N/A	-2
PUM1	#N/A	#N/A	1	#N/A
PUS7	#N/A	#N/A	1	#N/A
PYROXD2	#N/A	#N/A	1	#N/A
QDPR	#N/A	#N/A	1	#N/A
QSOX2	#N/A	1	#N/A	#N/A
RABGAP1L	1	#N/A	#N/A	-2
RAD21	#N/A	#N/A	1	#N/A
RAI1	#N/A	#N/A	1	#N/A
RAN	#N/A	#N/A	1	#N/A
RANBP1	#N/A	1	1	#N/A
RARS	1	1	#N/A	7.949
RASSF1	#N/A	#N/A	1	#N/A
RBM28	#N/A	#N/A	1	#N/A
RBM39	#N/A	#N/A	1	#N/A
RBM47	#N/A	#N/A	1	#N/A
RBM8A	#N/A	#N/A	1	#N/A
RBMX;RBMXL1	#N/A	1	#N/A	#N/A
RCC2	#N/A	1	1	#N/A
RCN1	#N/A	#N/A	1	#N/A
RCN2	#N/A	#N/A	1	#N/A
RCN3	#N/A	#N/A	1	#N/A
REPS1	1	#N/A	#N/A	-2
RGPD1;RGPD3;RGPD5;RGPD8;RANBP2	#N/A	#N/A	1	#N/A
RGPD4	#N/A	#N/A	1	#N/A
RHOBTB2	#N/A	#N/A	1	#N/A
RLN2	#N/A	#N/A	1	#N/A
RMDN3	#N/A	#N/A	1	#N/A
RNF111	#N/A	#N/A	1	#N/A
RNF112	#N/A	1	#N/A	#N/A
RNF114	#N/A	#N/A	1	#N/A
RNPEP	#N/A	#N/A	1	#N/A
RNPS1	#N/A	#N/A	1	#N/A
ROCK2	#N/A	#N/A	1	#N/A
RPL10	1	#N/A	#N/A	16.077
RPL10;RPL10L	#N/A	1	#N/A	#N/A
RPL10A	#N/A	1	1	#N/A
RPL11	1	1	#N/A	31.349
RPL12	1	1	#N/A	144.43
RPL13	#N/A	1	#N/A	#N/A
RPL13A;RPL13AP3	#N/A	1	#N/A	#N/A
RPL14	1	1	#N/A	46.495
RPL15	1	1	#N/A	11.601
RPL17	#N/A	1	#N/A	#N/A
RPL18	1	1	#N/A	24.095
RPL18A	1	1	#N/A	12.579
RPL19	1	1	#N/A	29.053
RPL21	1	1	#N/A	7.9794
RPL22	1	1	1	15.139
RPL23	1	1	#N/A	65.455
RPL23A	#N/A	1	#N/A	#N/A
RPL24	1	1	#N/A	18.214
RPL26;RPL26L1	#N/A	1	#N/A	#N/A
RPL27	1	1	1	6.2072
RPL27A	1	1	#N/A	18.359
RPL28	#N/A	#N/A	1	#N/A
RPL29	#N/A	1	#N/A	#N/A
RPL3	1	1	1	54.875
RPL30	1	1	#N/A	59.215
RPL31	#N/A	1	1	#N/A
RPL32	#N/A	1	#N/A	#N/A
RPL34	#N/A	1	#N/A	#N/A
RPL35	1	1	#N/A	7.6001
RPL35A	#N/A	1	#N/A	#N/A
RPL36	#N/A	1	#N/A	#N/A
RPL37A	#N/A	1	#N/A	#N/A
RPL38	#N/A	1	#N/A	#N/A
RPL39P5;RPL39	#N/A	1	#N/A	#N/A
RPL4	1	1	#N/A	27.54
RPL5	#N/A	1	1	#N/A
RPL6	1	1	1	79
RPL7	1	1	1	14.887
RPL7A	1	1	1	49.055
RPL8	1	1	#N/A	27.336
RPL9	1	1	#N/A	16.231
RPLP0	#N/A	#N/A	1	#N/A
RPLP0;RPLP0P6	#N/A	1	#N/A	#N/A
RPLP1	1	1	#N/A	6.3376
RPLP2	1	1	#N/A	47.27
RPLP2;RPLP1	#N/A	#N/A	1	#N/A
RPN1	#N/A	1	#N/A	#N/A
RPS10	1	1	1	8.4116
RPS11	1	1	#N/A	11.809
RPS13	#N/A	1	#N/A	#N/A
RPS14	1	1	#N/A	11.783
RPS15	1	1	1	79.764
RPS16	#N/A	1	#N/A	#N/A
RPS17	1	1	1	31.408
RPS18	1	1	#N/A	7.2816
RPS19	1	1	#N/A	13.727
RPS2	#N/A	1	#N/A	#N/A
RPS20	1	1	#N/A	8.6902
RPS21	#N/A	1	#N/A	#N/A
RPS23	1	1	#N/A	16.017
RPS24	1	1	1	6.3979
RPS25	#N/A	1	#N/A	#N/A
RPS27A	1	1	#N/A	6.3818
RPS27L;RPS27	#N/A	1	#N/A	#N/A
RPS28	#N/A	1	#N/A	#N/A
RPS29	#N/A	1	#N/A	#N/A
RPS3	1	1	#N/A	22.972
RPS3A	1	1	#N/A	71.013
RPS4X	1	1	1	30.849
RPS5	1	1	1	142.32
RPS6	1	1	#N/A	11.327
RPS7	1	1	1	66.39
RPS8	1	1	#N/A	27.038
RPSA	#N/A	1	1	#N/A
RRM1	#N/A	#N/A	1	#N/A
RRP12	#N/A	#N/A	1	#N/A
RSL1D1	#N/A	#N/A	1	#N/A
RTCB	#N/A	1	#N/A	#N/A
RTKN	#N/A	#N/A	1	#N/A
RTN4	#N/A	#N/A	1	#N/A
RUVBL1	1	#N/A	1	7.0999
RUVBL2	#N/A	1	1	#N/A
S100A4	#N/A	#N/A	1	#N/A
S100A6	#N/A	#N/A	1	#N/A
SAFB;SAFB2	#N/A	#N/A	1	#N/A
SALL3;SALL1	#N/A	#N/A	1	#N/A
SAMM50	#N/A	#N/A	1	#N/A
SAP30	1	1	#N/A	-2
SAR1A	#N/A	#N/A	1	#N/A
SAR1B	#N/A	#N/A	1	#N/A
SARS	#N/A	#N/A	1	#N/A
SART3	#N/A	1	#N/A	#N/A
SCAF1	1	#N/A	#N/A	-2
SCNN1D	1	#N/A	#N/A	-2
SCO1	#N/A	#N/A	1	#N/A
SDF4	#N/A	#N/A	1	#N/A
SDHA	1	1	#N/A	148.02
SDHB	#N/A	1	#N/A	#N/A
SEC23A	#N/A	#N/A	1	#N/A
SEC23B	#N/A	#N/A	1	#N/A
SEC23IP	#N/A	#N/A	1	#N/A
SEL1L	#N/A	#N/A	1	#N/A
SENP6	#N/A	#N/A	1	#N/A
SEPT6;SEPT11	#N/A	#N/A	1	#N/A
SEPTIN2	#N/A	1	#N/A	#N/A
SEPTIN7	#N/A	#N/A	1	#N/A
SEPTIN8	#N/A	1	#N/A	#N/A
SEPTIN9	#N/A	1	1	#N/A
SERBP1	#N/A	1	1	#N/A
SERPINB6	#N/A	#N/A	1	#N/A
SERPINH1	#N/A	1	1	#N/A
SET	#N/A	#N/A	1	#N/A
SETD2	1	#N/A	1	6.6636
SF3A1	#N/A	1	#N/A	#N/A
SF3B1	#N/A	#N/A	1	#N/A
SF3B3	#N/A	#N/A	1	#N/A
SF3B6	#N/A	#N/A	1	#N/A
SFPQ	1	1	1	17.491
SGTA	#N/A	#N/A	1	#N/A
SHCBP1L	#N/A	#N/A	1	#N/A
SHROOM3	#N/A	#N/A	1	#N/A
SKP1	1	#N/A	1	8.5804
SLC12A7	#N/A	#N/A	1	#N/A
SLC12A9	#N/A	#N/A	1	#N/A
SLC20A1	#N/A	1	#N/A	#N/A
SLC25A3	#N/A	1	#N/A	#N/A
SLC25A48	#N/A	#N/A	1	#N/A
SLC25A6;SLC25A4;SLC25A5	#N/A	1	1	#N/A
SLC27A3	#N/A	#N/A	1	#N/A
SLC3A2	#N/A	#N/A	1	#N/A
SLC4A7	#N/A	#N/A	1	#N/A
SLK	#N/A	#N/A	1	#N/A
SLTM	#N/A	#N/A	1	#N/A
SMARCA4;SMARCA2	#N/A	#N/A	1	#N/A
SMARCA5	#N/A	#N/A	1	#N/A
SMARCC2	#N/A	#N/A	1	#N/A
SMS	#N/A	#N/A	1	#N/A
SNRNP200	#N/A	#N/A	1	#N/A
SNRNP27	#N/A	#N/A	1	#N/A
SNRPA	#N/A	1	1	#N/A
SNRPA1	1	#N/A	#N/A	7.6804
SNRPB;SNRPN	#N/A	#N/A	1	#N/A
SNRPD1	1	1	#N/A	21.944
SNRPD3	#N/A	1	1	#N/A
SNRPE	1	1	1	26.055
SNX2	#N/A	#N/A	1	#N/A
SOD1	#N/A	1	#N/A	#N/A
SPINT4	#N/A	#N/A	1	#N/A
SPTAN1	#N/A	#N/A	1	#N/A
SPTBN1	#N/A	#N/A	1	#N/A
SPTBN2	#N/A	#N/A	1	#N/A
SRBD1	#N/A	1	#N/A	#N/A
SRCAP	#N/A	1	#N/A	#N/A
SRCIN1	#N/A	#N/A	1	#N/A
SRFBP1	1	#N/A	#N/A	-2
SRP14	1	1	#N/A	219.77
SRP9	#N/A	1	#N/A	#N/A
SRRM2	#N/A	1	#N/A	#N/A
SRRT	1	1	#N/A	-2
SRSF2	#N/A	#N/A	1	#N/A
SRSF3	#N/A	1	#N/A	#N/A
SSR1	#N/A	#N/A	1	#N/A
SSR2	#N/A	#N/A	1	#N/A
SSR4	#N/A	#N/A	1	#N/A
SSSCA1	#N/A	1	#N/A	#N/A
ST3GAL5	#N/A	#N/A	1	#N/A
ST6GALNAC5	1	#N/A	#N/A	6.2945
STAT1	#N/A	#N/A	1	#N/A
STK10	1	#N/A	#N/A	-2
STK24	#N/A	#N/A	1	#N/A
STK26	#N/A	#N/A	1	#N/A
STMN1	#N/A	1	#N/A	#N/A
STOX2	#N/A	#N/A	1	#N/A
STRAP	#N/A	1	#N/A	#N/A
STX6	#N/A	#N/A	1	#N/A
STXBP1	#N/A	#N/A	1	#N/A
SUCLG1	#N/A	1	1	#N/A
SUGP2	1	#N/A	#N/A	-2
SUPT16H	#N/A	#N/A	1	#N/A
SUPT3H	#N/A	#N/A	1	#N/A
SUPT5H	#N/A	1	#N/A	#N/A
SUPT6H	1	#N/A	1	-2
SURF2	#N/A	1	#N/A	#N/A
SYCP3	#N/A	#N/A	1	#N/A
SYNCRIP	#N/A	1	1	#N/A
SYNCRIP;HNRNPR	1	#N/A	#N/A	13.446
TACO1	#N/A	#N/A	1	#N/A
TAF1	1	1	#N/A	-2
TAF15	#N/A	1	1	#N/A
TAGLN3;TAGLN2	#N/A	1	#N/A	#N/A
TALDO1	#N/A	#N/A	1	#N/A
TARDBP	#N/A	1	1	#N/A
TARS;TARSL2	#N/A	#N/A	1	#N/A
TARSL2	1	#N/A	#N/A	-2
TBCA	#N/A	#N/A	1	#N/A
TBCE	#N/A	1	#N/A	#N/A
TBL2	#N/A	#N/A	1	#N/A
TCEA1	#N/A	#N/A	1	#N/A
TCEB1	#N/A	1	#N/A	#N/A
TCEB3	#N/A	1	#N/A	#N/A
TCERG1	#N/A	#N/A	1	#N/A
TCP11	#N/A	#N/A	1	#N/A
TCP11L2	1	#N/A	#N/A	-2
TEKT4	#N/A	#N/A	1	#N/A
TEX15	#N/A	#N/A	1	#N/A
TEX26	#N/A	#N/A	1	#N/A
TEX264	1	#N/A	#N/A	6.585
TFDP2;TFDP1	1	#N/A	#N/A	-2
TFRC	#N/A	#N/A	1	#N/A
TGFBR2	#N/A	1	#N/A	#N/A
THAP9	#N/A	1	#N/A	#N/A
THEM6	1	#N/A	#N/A	-2
THOC5	#N/A	#N/A	1	#N/A
TIGD1	#N/A	#N/A	1	#N/A
TKT	#N/A	1	#N/A	#N/A
TMED2	#N/A	#N/A	1	#N/A
TMED4	#N/A	#N/A	1	#N/A
TMED7	#N/A	#N/A	1	#N/A
TMED9	#N/A	#N/A	1	#N/A
TMEM14A	#N/A	#N/A	1	#N/A
TMEM165	#N/A	#N/A	1	#N/A
TMEM175	#N/A	#N/A	1	#N/A
TMEM177	#N/A	1	#N/A	#N/A
TMEM186	#N/A	1	#N/A	#N/A
TMEM41B	1	1	#N/A	-2
TMOD3	#N/A	#N/A	1	#N/A
TMPO	#N/A	#N/A	1	#N/A
TNPO1	#N/A	#N/A	1	#N/A
TOMM22	#N/A	#N/A	1	#N/A
TOMM7	#N/A	#N/A	1	#N/A
TOP1	#N/A	1	1	#N/A
TOP2A	#N/A	#N/A	1	#N/A
TOR1AIP1	#N/A	#N/A	1	#N/A
TOX4	#N/A	1	#N/A	#N/A
TPD52L2	#N/A	#N/A	1	#N/A
TPI1	#N/A	#N/A	1	#N/A
TPM2	#N/A	#N/A	1	#N/A
TPR	#N/A	1	1	#N/A
TRA2A	#N/A	#N/A	1	#N/A
TRIM28	#N/A	1	#N/A	#N/A
TRPM3	#N/A	#N/A	1	#N/A
TSPO	#N/A	#N/A	1	#N/A
TSR1	#N/A	#N/A	1	#N/A
TTC1	#N/A	#N/A	1	#N/A
TTC12	#N/A	1	#N/A	#N/A
TTC37	#N/A	#N/A	1	#N/A
TTLL12	#N/A	#N/A	1	#N/A
TTLL5	#N/A	1	#N/A	#N/A
TTN	#N/A	1	1	#N/A
TUBA1A;TUBA3C	#N/A	#N/A	1	#N/A	Common proteins with multiple identification possibilities due to common sequences
TUBA1A;TUBA3C;TUBA3E	#N/A	1	#N/A	#N/A	Common proteins with multiple identification possibilities due to common sequences
TUBA1A;TUBA3C;TUBA3E;TUBA8;TUBA4A;TUBA1C;TUBA1B	1	#N/A	#N/A	167.46	Common proteins with multiple identification possibilities due to common sequences
TUBA1B;TUBA4A	#N/A	1	1	#N/A	Common proteins with multiple identification possibilities due to common sequences
TUBA1C	#N/A	#N/A	1	#N/A
TUBAL3	#N/A	#N/A	1	#N/A
TUBB	#N/A	1	#N/A	#N/A	Common proteins with multiple identification possibilities due to common sequences
TUBB;TUBB2B;TUBB2A	1	#N/A	#N/A	323.31	Common proteins with multiple identification possibilities due to common sequences
TUBB;TUBB4B;TUBB4A	#N/A	#N/A	1	#N/A	Common proteins with multiple identification possibilities due to common sequences
TUBB2B;TUBB2A	#N/A	1	1	#N/A	Common proteins with multiple identification possibilities due to common sequences
TUBB3	#N/A	1	1	#N/A
TUBB4B;TUBB4A	1	1	#N/A	29.782	Common proteins with multiple identification possibilities due to common sequences
TUBB8	1	1	#N/A	11.59
TUFM	#N/A	1	1	#N/A
TWF1	#N/A	#N/A	1	#N/A
TXN	1	1	1	9.3806
TXNDC12	#N/A	#N/A	1	#N/A
TXNIP	#N/A	#N/A	1	#N/A
U2AF1	#N/A	#N/A	1	#N/A
UBA2	#N/A	#N/A	1	#N/A
UBA5	#N/A	#N/A	1	#N/A
UBA52;RPS27A;UBB;UBC	#N/A	#N/A	1	#N/A
UBAP2L	#N/A	#N/A	1	#N/A
UBE2I	#N/A	1	#N/A	#N/A
UBE2O	#N/A	#N/A	1	#N/A
UBE2V1;UBE2V2	#N/A	#N/A	1	#N/A
UBR4	#N/A	#N/A	1	#N/A
UBXN1	#N/A	#N/A	1	#N/A
UCHL1	#N/A	1	1	#N/A
UGGT2	#N/A	1	#N/A	#N/A
UGT8	#N/A	1	#N/A	#N/A
UNC80	1	#N/A	#N/A	6.4519
UPF1	#N/A	#N/A	1	#N/A
UQCRB	#N/A	#N/A	1	#N/A
UQCRH	#N/A	#N/A	1	#N/A
USO1	#N/A	#N/A	1	#N/A
USP24	#N/A	1	1	#N/A
USP39	#N/A	#N/A	1	#N/A
USP4	#N/A	#N/A	1	#N/A
USP5	#N/A	#N/A	1	#N/A
USP7	#N/A	#N/A	1	#N/A
UTP18	#N/A	#N/A	1	#N/A
VARS	#N/A	1	#N/A	#N/A
VCP	#N/A	1	1	#N/A
VIM	1	1	1	98.918
VMP1	#N/A	#N/A	1	#N/A
VPS25	#N/A	#N/A	1	#N/A
VPS35	#N/A	#N/A	1	#N/A
VPS37A	#N/A	#N/A	1	#N/A
VWA8	#N/A	#N/A	1	#N/A
WDR3	#N/A	#N/A	1	#N/A
WDR61	#N/A	1	#N/A	#N/A
WDR82	#N/A	1	#N/A	#N/A
WIPF3	#N/A	#N/A	1	#N/A
WNK3	#N/A	#N/A	1	#N/A
XPNPEP1	#N/A	#N/A	1	#N/A
XPO5	#N/A	#N/A	1	#N/A
XPOT	#N/A	#N/A	1	#N/A
XRCC5	#N/A	#N/A	1	#N/A
XRCC6	#N/A	1	1	#N/A
YBX1	#N/A	1	#N/A	#N/A
YBX1;YBX3;YBX2	#N/A	#N/A	1	#N/A
YIF1B	#N/A	#N/A	1	#N/A
YLPM1	#N/A	#N/A	1	#N/A
YWHAB	#N/A	#N/A	1	#N/A
YWHAE	1	1	1	19.14
YWHAG	#N/A	#N/A	1	#N/A
YWHAG;YWHAB	#N/A	1	#N/A	#N/A
YWHAQ	#N/A	1	1	#N/A
YWHAZ	1	1	1	14.983
ZC3H15	#N/A	#N/A	1	#N/A
ZDHHC22	#N/A	#N/A	1	#N/A
ZEB2	1	#N/A	#N/A	-2
ZMAT2	#N/A	#N/A	1	#N/A
ZMYM1	#N/A	#N/A	1	#N/A
ZMYM4	1	#N/A	#N/A	-2
ZMYM6	#N/A	#N/A	1	#N/A
ZNF207	#N/A	#N/A	1	#N/A
ZNF488	#N/A	#N/A	1	#N/A
ZNF583	#N/A	1	#N/A	#N/A
ZNF638	#N/A	#N/A	1	#N/A
ZNF676	#N/A	#N/A	1	#N/A
ZNF689	#N/A	1	#N/A	#N/A
ZRANB1	#N/A	1	#N/A	#N/A
ZRANB2	#N/A	#N/A	1	#N/A
ZYX	1	1	#N/A	6.1261
# proteins	220	421	685

## Sheet: NME1 composite
Total Gene names	NME IP (Cells)	pHIS IP (Cells)	pHis IAP (Tumor)	NME1 IP score
AARS	#N/A	#N/A	1	#N/A
ABCA3	#N/A	#N/A	1	#N/A
ABCD1	#N/A	#N/A	1	#N/A
ABCF1	#N/A	#N/A	1	#N/A
ABHD5	#N/A	#N/A	1	#N/A
ACD	#N/A	#N/A	1	#N/A
ACIN1	#N/A	#N/A	1	#N/A
ACLY	#N/A	1	#N/A	#N/A
ACOT7	#N/A	1	#N/A	#N/A
ACP1	#N/A	1	#N/A	#N/A
ACTA1;ACTC1;ACTG2;ACTA2;ACTBL2	#N/A	1	#N/A	#N/A
ACTG1;ACTB	#N/A	1	#N/A	#N/A
ACTG1;ACTB;ACTBL2	#N/A	#N/A	1	#N/A
ACTG1;ACTB;POTEE	1	#N/A	#N/A	79.89	Common proteins with multiple identification possibilities due to common sequences
ACTN1;ACTN3;ACTN4	#N/A	#N/A	1	#N/A
ACTR1A;ACTR1B	#N/A	1	#N/A	#N/A
ACTR3	#N/A	#N/A	1	#N/A
ADAMTS4	#N/A	#N/A	1	#N/A
ATP5A1	1	1	1	34.613
AFG3L2	#N/A	#N/A	1	#N/A
AGAP9	#N/A	1	#N/A	#N/A
AHCY	#N/A	1	#N/A	#N/A
AHNAK	#N/A	1	1	#N/A
AHSA1	#N/A	#N/A	1	#N/A
CLTC	1	1	1	56.369
AIMP2	#N/A	1	#N/A	#N/A
AKAP17A	#N/A	1	#N/A	#N/A
EEF1A1P5;EEF1A1	1	#N/A	#N/A	78.581	Common proteins with multiple identification possibilities due to common sequences
ALDH18A1	#N/A	1	#N/A	#N/A
ALDOA	#N/A	1	1	#N/A
ALPI	#N/A	#N/A	1	#N/A
ALYREF	#N/A	1	#N/A	#N/A
ANK1	#N/A	#N/A	1	#N/A
ENO1	1	1	1	94.397
ANKRD26	#N/A	#N/A	1	#N/A
ANKRD26P1	#N/A	1	#N/A	#N/A
ANKUB1	#N/A	1	#N/A	#N/A
ANP32A	#N/A	#N/A	1	#N/A
ANXA1	#N/A	#N/A	1	#N/A
ANXA2;ANXA2P2	#N/A	1	1	#N/A
ANXA6	#N/A	#N/A	1	#N/A
AP2B1;AP1B1	#N/A	#N/A	1	#N/A
APEX1	#N/A	#N/A	1	#N/A
APOL6	#N/A	#N/A	1	#N/A
GAPDH	1	1	1	215.93
ARFIP1	#N/A	#N/A	1	#N/A
ARGFX	#N/A	#N/A	1	#N/A
H2AFV;H2AFZ	1	1	1	44.407
ARHGDIA	#N/A	#N/A	1	#N/A
ARHGEF10	#N/A	1	#N/A	#N/A
ARHGEF11	#N/A	1	#N/A	#N/A
HIST1H1C;HIST1H1E;HIST1H1D	1	#N/A	1	71.638	Common proteins with multiple identification possibilities due to common sequences
ASIC3	#N/A	#N/A	1	#N/A
ASPH	#N/A	#N/A	1	#N/A
ATAD2	#N/A	#N/A	1	#N/A
ATAD5	#N/A	#N/A	1	#N/A
HIST1H2BM;HIST1H2BN;HIST1H2BH;HIST2H2BF;HIST2H2BE;HIST1H2BC;HIST1H2BD;H2BFS;HIST1H2BB;HIST1H2BO;HIST1H2BJ;HIST1H2BK;HIST1H2BL;HIST3H2BB	1	#N/A	#N/A	91.169	Common proteins with multiple identification possibilities due to common sequences
HIST1H3A	1	1	#N/A	20.275	Common proteins with multiple identification possibilities due to common sequences
ATG3	#N/A	#N/A	1	#N/A
ATL3	#N/A	#N/A	1	#N/A
ATP11AUN	#N/A	1	#N/A	#N/A
ATP2B3;ATP2B4;ATP2B2	#N/A	#N/A	1	#N/A
HIST1H4A	1	1	1	37.375
HIST2H2AC;HIST2H2AA3	1	1	1	131.81
ATP5H	#N/A	1	#N/A	#N/A
HNRNPU	1	1	1	152.39
ATP5O	#N/A	1	#N/A	#N/A
ATP6V1A	#N/A	#N/A	1	#N/A
BANF1	#N/A	#N/A	1	#N/A
BAZ1B	#N/A	#N/A	1	#N/A
BCAT1	#N/A	#N/A	1	#N/A
BIRC6	#N/A	#N/A	1	#N/A
HSPA4	1	1	1	21.404
HSPA5	1	1	1	323.31
BMS1	#N/A	#N/A	1	#N/A
BPNT1	#N/A	#N/A	1	#N/A
BSG	#N/A	#N/A	1	#N/A
BTF3	#N/A	#N/A	1	#N/A
BTF3L4	#N/A	#N/A	1	#N/A
BUB3	#N/A	1	#N/A	#N/A
HSPA8	1	1	1	323.31
C11orf68	#N/A	#N/A	1	#N/A
C1QBP	#N/A	#N/A	1	#N/A
C21orf59	#N/A	#N/A	1	#N/A
HSPD1	1	1	1	202.03
C2orf16	#N/A	#N/A	1	#N/A
C2orf42	#N/A	1	#N/A	#N/A
CAD	#N/A	1	#N/A	#N/A
CALM	#N/A	#N/A	1	#N/A
CALM1	#N/A	1	#N/A	#N/A
CALR	#N/A	#N/A	1	#N/A
CALU	#N/A	#N/A	1	#N/A
CAMKK1	#N/A	1	#N/A	#N/A
CAND1	#N/A	#N/A	1	#N/A
CAND1;CAND2	#N/A	1	#N/A	#N/A
CANX	#N/A	#N/A	1	#N/A
CAPN1	#N/A	#N/A	1	#N/A
CAPN2	#N/A	#N/A	1	#N/A
CAPRIN1	#N/A	1	#N/A	#N/A
CAPZA1;CAPZA2	#N/A	1	#N/A	#N/A
CAPZB	#N/A	1	#N/A	#N/A
CARS	#N/A	#N/A	1	#N/A
CAST	#N/A	#N/A	1	#N/A
CBR1	#N/A	1	#N/A	#N/A
LMNA	1	1	1	73.2
CBR3	#N/A	1	#N/A	#N/A
CBX1	#N/A	#N/A	1	#N/A
CBX3	#N/A	#N/A	1	#N/A
NCL	1	1	1	79.473
CC2D2A	#N/A	#N/A	1	#N/A
CCAR2	#N/A	#N/A	1	#N/A
CCDC105	#N/A	1	#N/A	#N/A
CCDC150	#N/A	#N/A	1	#N/A
CCDC67	#N/A	1	#N/A	#N/A
NME1	1	1	1	22.569
NPM1	1	1	1	115.35
CCT3	#N/A	1	#N/A	#N/A
PHB	1	1	1	71.652
CCT5	#N/A	1	1	#N/A
CCT8	#N/A	1	#N/A	#N/A
CDC37	#N/A	#N/A	1	#N/A
CDC73	#N/A	1	#N/A	#N/A
PHB2	1	1	1	140.56
CEMIP	#N/A	#N/A	1	#N/A
CEP162	#N/A	1	#N/A	#N/A
CEP170P1;CEP170	#N/A	1	#N/A	#N/A
CEP290	#N/A	1	#N/A	#N/A
PKM	1	1	1	85.686
CFL1;CFL2	#N/A	1	#N/A	#N/A
CFL2;CFL1	#N/A	#N/A	1	#N/A
PRDX1	1	1	1	111.17
CHD4	#N/A	#N/A	1	#N/A
PRDX2	1	1	1	24.225
CHMP2A	#N/A	#N/A	1	#N/A
CHMP5	#N/A	#N/A	1	#N/A
CHRM5	#N/A	#N/A	1	#N/A
CHTOP	#N/A	#N/A	1	#N/A
CIAPIN1	#N/A	#N/A	1	#N/A
RPL3	1	1	1	54.875
RPL6	1	1	1	79
CKAP4	#N/A	1	#N/A	#N/A
CKB	#N/A	1	#N/A	#N/A
CLASRP	#N/A	1	1	#N/A
CLIC1	#N/A	#N/A	1	#N/A
CLIC4;CLIC5;CLIC2;CLIC6	#N/A	#N/A	1	#N/A
CLNS1A	#N/A	#N/A	1	#N/A
RPL7A	1	1	1	49.055
RPS15	1	1	1	79.764
CMPK1	#N/A	#N/A	1	#N/A
CNDP2	#N/A	#N/A	1	#N/A
CNN3	#N/A	1	#N/A	#N/A
CNPY2	#N/A	#N/A	1	#N/A
COA4	#N/A	#N/A	1	#N/A
COG1	#N/A	1	#N/A	#N/A
COL4A3BP	#N/A	#N/A	1	#N/A
COL4A6	#N/A	#N/A	1	#N/A
COPB2	#N/A	#N/A	1	#N/A
COPG1	#N/A	#N/A	1	#N/A
CORO1B	#N/A	#N/A	1	#N/A
CORO1C	#N/A	#N/A	1	#N/A
COX6A1	#N/A	#N/A	1	#N/A
COX8A	#N/A	#N/A	1	#N/A
CPNE1	#N/A	#N/A	1	#N/A
CPNE3	#N/A	#N/A	1	#N/A
RPS17	1	1	1	31.408
CS	#N/A	#N/A	1	#N/A
CSE1L	#N/A	#N/A	1	#N/A
CSNK2B	#N/A	#N/A	1	#N/A
CSRP2	#N/A	1	#N/A	#N/A
RPS4X	1	1	1	30.849
CTH	#N/A	#N/A	1	#N/A
CTPS1	#N/A	#N/A	1	#N/A
CTR9	#N/A	1	#N/A	#N/A
CTTN	#N/A	#N/A	1	#N/A
RPS5	1	1	1	142.32
CUL5	#N/A	1	#N/A	#N/A
CUL7	#N/A	#N/A	1	#N/A
CWC27	#N/A	#N/A	1	#N/A
CXorf56	#N/A	#N/A	1	#N/A
CYFIP2	#N/A	#N/A	1	#N/A
RPS7	1	1	1	66.39
DAP	#N/A	#N/A	1	#N/A
SNRPE	1	1	1	26.055
DBN1	#N/A	#N/A	1	#N/A
DCAF17	#N/A	#N/A	1	#N/A
DCC	#N/A	#N/A	1	#N/A
DCTPP1	#N/A	#N/A	1	#N/A
DCUN1D5	#N/A	#N/A	1	#N/A
TUBA1A;TUBA3C;TUBA3E;TUBA8;TUBA4A;TUBA1C;TUBA1B	1	#N/A	#N/A	167.46	Common proteins with multiple identification possibilities due to common sequences
DDRGK1	#N/A	#N/A	1	#N/A
DDX1	#N/A	1	#N/A	#N/A
DDX17	#N/A	1	#N/A	#N/A
DDX18	#N/A	1	1	#N/A
DDX19B;DDX19A	#N/A	#N/A	1	#N/A
DDX21	#N/A	#N/A	1	#N/A
DDX23	#N/A	#N/A	1	#N/A
DDX39A	#N/A	#N/A	1	#N/A
DDX39A;DDX39B	#N/A	1	#N/A	#N/A
DDX39B	#N/A	#N/A	1	#N/A
DDX3X;DDX3Y	#N/A	1	#N/A	#N/A
DDX46	#N/A	#N/A	1	#N/A
DDX5	#N/A	1	#N/A	#N/A
DDX54	#N/A	#N/A	1	#N/A
DENND4B	#N/A	#N/A	1	#N/A
DENR	#N/A	#N/A	1	#N/A
DHX30	#N/A	#N/A	1	#N/A
DHX9	#N/A	1	1	#N/A
DIAPH1	#N/A	#N/A	1	#N/A
DISC1	#N/A	#N/A	1	#N/A
TUBB;TUBB2B;TUBB2A	1	#N/A	#N/A	323.31	Common proteins with multiple identification possibilities due to common sequences
DNAH8	#N/A	#N/A	1	#N/A
DNAJA1	#N/A	1	#N/A	#N/A
DNAJA2	#N/A	1	1	#N/A
DNAJB1	#N/A	1	#N/A	#N/A
DNAJC11	#N/A	#N/A	1	#N/A
DNAJC3	#N/A	#N/A	1	#N/A
DNHD1	#N/A	#N/A	1	#N/A
DNMT1	#N/A	1	#N/A	#N/A
DNPH1	#N/A	#N/A	1	#N/A
DOCK10	#N/A	1	#N/A	#N/A
DPP10	#N/A	1	#N/A	#N/A
DPP9	#N/A	#N/A	1	#N/A
TUBB4B;TUBB4A	1	1	#N/A	29.782	Common proteins with multiple identification possibilities due to common sequences
DPYSL2	#N/A	1	1	#N/A
DPYSL3	#N/A	1	#N/A	#N/A
DSP	#N/A	#N/A	1	#N/A
VIM	1	1	1	98.918
DTHD1	#N/A	1	#N/A	#N/A
DUT	#N/A	1	1	#N/A
DYNC1H1	#N/A	1	1	#N/A
DYNC2H1	#N/A	#N/A	1	#N/A
DYNLL2;DYNLL1	#N/A	#N/A	1	#N/A
E2F8	#N/A	1	#N/A	#N/A
EEF1A1;EEF1A1P5	#N/A	1	#N/A	#N/A
EEF1A1;EEF1A1P5;EEF1A2	#N/A	#N/A	1	#N/A
CLTA	1	1	1	15.793
DARS	1	1	1	11.728
EEF1D	1	1	1	17.042
G3BP1	1	1	1	6.2753
GSTP1	1	1	1	6.2442
EEF1G	#N/A	1	1	#N/A
EEF2	#N/A	1	1	#N/A
EIF2S2	#N/A	#N/A	1	#N/A
EIF3A	#N/A	#N/A	1	#N/A
EIF3C;EIF3CL	#N/A	#N/A	1	#N/A
EIF3G	#N/A	#N/A	1	#N/A
EIF3I	#N/A	1	#N/A	#N/A
EIF3J	#N/A	#N/A	1	#N/A
EIF3L	#N/A	#N/A	1	#N/A
EIF4A1	#N/A	1	1	#N/A
EIF4A2	#N/A	#N/A	1	#N/A
EIF4B	#N/A	#N/A	1	#N/A
EIF4E;EIF4E1B	#N/A	#N/A	1	#N/A
EIF4G1	#N/A	#N/A	1	#N/A
EIF4H	#N/A	#N/A	1	#N/A
EIF5	#N/A	#N/A	1	#N/A
EIF5A2;EIF5AL1;EIF5A	#N/A	1	#N/A	#N/A
EIF5B	#N/A	#N/A	1	#N/A
EIF6	#N/A	1	#N/A	#N/A
ELAC2	#N/A	#N/A	1	#N/A
EMC2	#N/A	#N/A	1	#N/A
EMC3	#N/A	#N/A	1	#N/A
H2AFY	1	1	1	9.2545
EPHB3	#N/A	1	#N/A	#N/A
HNRNPK	1	1	1	7.7139
EPT1	#N/A	#N/A	1	#N/A
ERH	#N/A	1	#N/A	#N/A
ERO1L	#N/A	#N/A	1	#N/A
ETF1	#N/A	#N/A	1	#N/A
HSP90AB1	1	1	1	6.7899
EWSR1	#N/A	1	#N/A	#N/A
EXOSC7	#N/A	#N/A	1	#N/A
FABP5	#N/A	1	#N/A	#N/A
FAF1	#N/A	#N/A	1	#N/A
FAM192A	#N/A	#N/A	1	#N/A
FAM220BP	#N/A	1	#N/A	#N/A
FAM50A	#N/A	#N/A	1	#N/A
MIF	1	1	1	6.2385
FASN	#N/A	1	1	#N/A
FAU	#N/A	1	#N/A	#N/A
NAP1L1	1	1	1	13.094
FBXW9	#N/A	#N/A	1	#N/A
FERMT2	#N/A	#N/A	1	#N/A
FEZF2	#N/A	#N/A	1	#N/A
FGB	#N/A	#N/A	1	#N/A
FGFR2	#N/A	1	#N/A	#N/A
PRDX6	1	1	1	10.316
RPL22	1	1	1	15.139
RPL27	1	1	1	6.2072
FKBP4	#N/A	1	1	#N/A
FLII	#N/A	#N/A	1	#N/A
FLNA	#N/A	1	#N/A	#N/A
FLNB	#N/A	#N/A	1	#N/A
FLNC	#N/A	1	#N/A	#N/A
FMR1	#N/A	#N/A	1	#N/A
FPGT	#N/A	#N/A	1	#N/A
RPL7	1	1	1	14.887
FSCN1	#N/A	1	1	#N/A
FST	#N/A	1	#N/A	#N/A
FTH1	#N/A	#N/A	1	#N/A
FTSJ3	#N/A	#N/A	1	#N/A
FUBP1	#N/A	1	#N/A	#N/A
FUBP3;FUBP1	#N/A	#N/A	1	#N/A
FUS	#N/A	1	#N/A	#N/A
FYN	#N/A	#N/A	1	#N/A
FZR1	#N/A	#N/A	1	#N/A
RPS10	1	1	1	8.4116
G6PD	#N/A	1	1	#N/A
GANAB	#N/A	#N/A	1	#N/A
RPS24	1	1	1	6.3979
GAPDHS	#N/A	1	#N/A	#N/A
GCHFR	#N/A	#N/A	1	#N/A
GCKR	#N/A	#N/A	1	#N/A
GCN1L1	#N/A	#N/A	1	#N/A
GCSH	#N/A	#N/A	1	#N/A
GFPT1	#N/A	#N/A	1	#N/A
GKAP1	#N/A	#N/A	1	#N/A
GLO1	#N/A	#N/A	1	#N/A
GMFB	#N/A	#N/A	1	#N/A
GNAI1;GNAI2	#N/A	#N/A	1	#N/A
GNB1;GNB2	#N/A	1	#N/A	#N/A
GNB2L1	#N/A	1	1	#N/A
GOLGA3	#N/A	1	#N/A	#N/A
GPAA1	#N/A	#N/A	1	#N/A
GPI	#N/A	#N/A	1	#N/A
GPR110	#N/A	#N/A	1	#N/A
SFPQ	1	1	1	17.491
GPR64	#N/A	#N/A	1	#N/A
GPRIN3	#N/A	1	#N/A	#N/A
GRHPR	#N/A	#N/A	1	#N/A
GRPEL1	#N/A	#N/A	1	#N/A
GRSF1	#N/A	#N/A	1	#N/A
GSPT1;GSPT2	#N/A	#N/A	1	#N/A
TXN	1	1	1	9.3806
YWHAE	1	1	1	19.14
GTF2F2	#N/A	1	#N/A	#N/A
GTF2I	#N/A	#N/A	1	#N/A
GTF2IRD2;GTF2IRD2B	#N/A	#N/A	1	#N/A
GTPBP4	#N/A	#N/A	1	#N/A
GYS1	#N/A	1	#N/A	#N/A
H1FX	#N/A	1	#N/A	#N/A
YWHAZ	1	1	1	14.983
H2AFX	#N/A	#N/A	1	#N/A
ATP5B	1	1	#N/A	30.263
CCT2	1	1	#N/A	23.829
EEF1B2	1	1	#N/A	54.394
HADHB	#N/A	1	#N/A	#N/A
HAO1	#N/A	#N/A	1	#N/A
HBA1	#N/A	#N/A	1	#N/A
HDAC2;HDAC1	#N/A	#N/A	1	#N/A
HDGF	#N/A	#N/A	1	#N/A
HGS	#N/A	#N/A	1	#N/A
HINT1	#N/A	1	1	#N/A
HIPK1	#N/A	#N/A	1	#N/A
HIST1H1B	#N/A	1	#N/A	#N/A
FHL2	1	1	#N/A	48.905
FHL3	1	1	#N/A	34.044
HIST1H1C;HIST1H1E;HIST1H1D;HIST1H1A	#N/A	1	#N/A	#N/A
HIST1H2AC;HIST3H2A;HIST1H2AB;H2AFX;HIST2H2AB	#N/A	1	#N/A	#N/A
H3F3A	1	1	#N/A	39.715
HIST1H2AJ;HIST1H2AH;HIST1H2AC;HIST3H2A;HIST1H2AD;HIST1H2AG;HIST1H2AB;H2AFJ	#N/A	#N/A	1	#N/A
HIST1H2BL;HIST1H2BM;HIST1H2BN;HIST1H2BH;HIST3H2BB;HIST2H2BF;HIST2H2BE;HIST1H2BC;HIST1H2BD;H2BFS;HIST1H2BB;HIST1H2BO;HIST1H2BJ;HIST1H2BK	#N/A	#N/A	1	#N/A
HIST1H2BM;HIST1H2BN;HIST1H2BH;HIST2H2BF;HIST1H2BC;HIST1H2BD;HIST1H2BL;H2BFS;HIST1H2BK;HIST2H2BE;HIST1H2BB;HIST1H2BO;HIST3H2BB;HIST1H2BJ	#N/A	1	#N/A	#N/A
HNRNPA2B1	1	1	#N/A	72.368
HSPA1B;HSPA1A	1	1	#N/A	323.31
HIST1H3A;H3F3C;HIST2H3A;HIST3H3;H3F3A	#N/A	#N/A	1	#N/A
HSPA9	1	1	#N/A	323.31
MB21D2	1	1	#N/A	20.753
NAA50	1	1	#N/A	28.057
HMCES	#N/A	#N/A	1	#N/A
HMGA1	#N/A	1	#N/A	#N/A
HMGB1	#N/A	1	#N/A	#N/A
HMGB1;HMGB2;HMGB1P1	#N/A	#N/A	1	#N/A
HMGB2	#N/A	1	#N/A	#N/A
HMGN2	#N/A	1	#N/A	#N/A
HN1L	#N/A	1	#N/A	#N/A
HNMT	#N/A	#N/A	1	#N/A
NME2	1	1	#N/A	323.31
HNRNPA1	#N/A	1	#N/A	#N/A
HNRNPA1;HNRNPA1L2	#N/A	#N/A	1	#N/A
PCMT1	1	1	#N/A	323.31
HNRNPA3	#N/A	1	1	#N/A
PPIA	1	1	#N/A	55.572
RPL11	1	1	#N/A	31.349
HNRNPD	#N/A	1	#N/A	#N/A
HNRNPDL	#N/A	1	#N/A	#N/A
HNRNPDL;HNRNPD	#N/A	#N/A	1	#N/A
RPL12	1	1	#N/A	144.43
HNRNPH1	#N/A	1	1	#N/A
RPL14	1	1	#N/A	46.495
HNRNPL	#N/A	1	1	#N/A
HNRNPM	#N/A	1	#N/A	#N/A
HNRNPR	#N/A	1	#N/A	#N/A
RPL18	1	1	#N/A	24.095
HNRNPUL1	#N/A	#N/A	1	#N/A
HNRNPUL2	#N/A	1	1	#N/A
HOXC9	#N/A	#N/A	1	#N/A
HP1BP3	#N/A	#N/A	1	#N/A
HPRT1	#N/A	#N/A	1	#N/A
HPX	#N/A	#N/A	1	#N/A
RPL19	1	1	#N/A	29.053
HSP90AA1	#N/A	1	#N/A	#N/A
HSP90AA1;HSP90AA5P	#N/A	#N/A	1	#N/A
RPL23	1	1	#N/A	65.455
HSP90AB4P	#N/A	#N/A	1	#N/A
HSP90B1	#N/A	1	1	#N/A
RPL30	1	1	#N/A	59.215
RPL4	1	1	#N/A	27.54
RPL8	1	1	#N/A	27.336
HSPA4L	#N/A	#N/A	1	#N/A
RPLP2	1	1	#N/A	47.27
RPS3	1	1	#N/A	22.972
RPS3A	1	1	#N/A	71.013
RPS8	1	1	#N/A	27.038
SDHA	1	1	#N/A	148.02
HSPE1	#N/A	1	#N/A	#N/A
HSPH1	#N/A	1	1	#N/A
HUWE1	#N/A	#N/A	1	#N/A
HYOU1	#N/A	#N/A	1	#N/A
IARS	#N/A	#N/A	1	#N/A
SNRPD1	1	1	#N/A	21.944
SRP14	1	1	#N/A	219.77
ADO	1	1	#N/A	7.1713
IL18	#N/A	#N/A	1	#N/A
AIMP1	1	1	#N/A	8.2988
IL26	#N/A	#N/A	1	#N/A
ILF2	#N/A	#N/A	1	#N/A
ILF3	#N/A	1	#N/A	#N/A
ILK	#N/A	#N/A	1	#N/A
IMPDH2	#N/A	#N/A	1	#N/A
INA	#N/A	1	#N/A	#N/A
INF2	#N/A	#N/A	1	#N/A
INO80	#N/A	#N/A	1	#N/A
INPPL1	#N/A	#N/A	1	#N/A
INTS1	#N/A	#N/A	1	#N/A
IPO5	#N/A	#N/A	1	#N/A
IQCF1	#N/A	#N/A	1	#N/A
ITIH5	#N/A	1	#N/A	#N/A
BLOC1S5	1	1	#N/A	6.1139
KDELR1	#N/A	#N/A	1	#N/A
KHSRP	#N/A	1	#N/A	#N/A
KIAA1109	#N/A	#N/A	1	#N/A
KIAA1217	#N/A	1	#N/A	#N/A
KIAA1549L	#N/A	1	#N/A	#N/A
KIF2A	#N/A	#N/A	1	#N/A
KIF3B	#N/A	#N/A	1	#N/A
CRIP2	1	1	#N/A	11.843
KMT2A	#N/A	#N/A	1	#N/A
KPNA2	#N/A	#N/A	1	#N/A
KPNB1	#N/A	1	#N/A	#N/A
KPRP	#N/A	1	#N/A	#N/A
KRI1	#N/A	#N/A	1	#N/A
KRT18	#N/A	#N/A	1	#N/A
KRTCAP2	#N/A	#N/A	1	#N/A
LANCL1	#N/A	#N/A	1	#N/A
LARP1	#N/A	#N/A	1	#N/A
DSTN	1	1	#N/A	7.0661
LCP2	#N/A	1	#N/A	#N/A
LDHA	#N/A	#N/A	1	#N/A
LDHB	#N/A	#N/A	1	#N/A
LEO1	#N/A	1	1	#N/A
LETM1	#N/A	#N/A	1	#N/A
LGALS1	#N/A	1	#N/A	#N/A
LIAS	#N/A	#N/A	1	#N/A
LIG3	#N/A	#N/A	1	#N/A
EEF1A2	1	1	#N/A	14.979
LINC00116	#N/A	#N/A	1	#N/A
LINC00473	#N/A	#N/A	1	#N/A
LMLN	#N/A	#N/A	1	#N/A
EPRS	1	1	#N/A	13.982
LMNB1	#N/A	#N/A	1	#N/A
LONP1	#N/A	#N/A	1	#N/A
FHL1	1	1	#N/A	8.6723
LPHN1	#N/A	#N/A	1	#N/A
LRPPRC	#N/A	1	1	#N/A
GSR	1	1	#N/A	6.1237
LRRC9	#N/A	1	#N/A	#N/A
LRRCC1	#N/A	#N/A	1	#N/A
LSM3	#N/A	#N/A	1	#N/A
LSM5	#N/A	#N/A	1	#N/A
LSM8	#N/A	#N/A	1	#N/A
LTA4H	#N/A	#N/A	1	#N/A
LYAR	#N/A	#N/A	1	#N/A
MACF1	#N/A	#N/A	1	#N/A
MAGOH;MAGOHB	#N/A	#N/A	1	#N/A
MAGT1	#N/A	#N/A	1	#N/A
MAMDC2	#N/A	#N/A	1	#N/A
MAP1B	#N/A	1	1	#N/A
MAP2	#N/A	1	#N/A	#N/A
MAP3K21	#N/A	#N/A	1	#N/A
HADHA	1	1	#N/A	7.7125
MAPK1	#N/A	#N/A	1	#N/A
MARS	#N/A	#N/A	1	#N/A
MAT2A	#N/A	1	#N/A	#N/A
MATR3	#N/A	1	#N/A	#N/A
HIST1H1B;HIST1H1A	1	#N/A	#N/A	7.272
MCF2	#N/A	1	1	#N/A
MCM2	#N/A	#N/A	1	#N/A
MCM3	#N/A	#N/A	1	#N/A
MCM4	#N/A	#N/A	1	#N/A
MCM5	#N/A	#N/A	1	#N/A
MCM6	#N/A	#N/A	1	#N/A
MCM7	#N/A	#N/A	1	#N/A
MCM9	#N/A	1	#N/A	#N/A
MCTP2	#N/A	#N/A	1	#N/A
MDH1	#N/A	1	#N/A	#N/A
MDH2	#N/A	1	1	#N/A
ME1	#N/A	#N/A	1	#N/A
MED13	#N/A	#N/A	1	#N/A
MESDC2	#N/A	#N/A	1	#N/A
METAP2	#N/A	#N/A	1	#N/A
MGMT	#N/A	1	#N/A	#N/A
MIB2	#N/A	#N/A	1	#N/A
HIST1H2AJ;HIST1H2AH;H2AFJ;HIST1H2AD;HIST1H2AG	1	#N/A	#N/A	18.97
MLH3	#N/A	#N/A	1	#N/A
HNRNPA0	1	1	#N/A	9.9404
HNRNPAB	1	#N/A	1	9.8004
MRE11A	#N/A	#N/A	1	#N/A
MROH1	#N/A	#N/A	1	#N/A
HNRNPC	1	1	#N/A	16.116
MRPL14	#N/A	1	#N/A	#N/A
MRPL53	#N/A	1	#N/A	#N/A
MRPS5	#N/A	#N/A	1	#N/A
MRTO4	#N/A	#N/A	1	#N/A
MSH2	#N/A	#N/A	1	#N/A
MSN	#N/A	#N/A	1	#N/A
MTA2	#N/A	#N/A	1	#N/A
MTCL1	#N/A	1	#N/A	#N/A
MT-CO1	#N/A	#N/A	1	#N/A
MTDH	#N/A	1	#N/A	#N/A
HNRNPF	1	1	#N/A	7.2167
MTX1	#N/A	#N/A	1	#N/A
MUC19	#N/A	#N/A	1	#N/A
MVP	#N/A	1	#N/A	#N/A
HSPB1	1	1	#N/A	7.1674
MYBBP1A	#N/A	#N/A	1	#N/A
MYEF2	#N/A	1	#N/A	#N/A
MYEOV2	#N/A	#N/A	1	#N/A
MYH7	#N/A	#N/A	1	#N/A
MYH7B	#N/A	#N/A	1	#N/A
MYH9	#N/A	1	1	#N/A
MYL1;MYL3	#N/A	1	#N/A	#N/A
MYL6	#N/A	1	#N/A	#N/A
MYL6B	#N/A	#N/A	1	#N/A
MYO1B	#N/A	#N/A	1	#N/A
KARS	1	1	#N/A	14.735
KLHL11	1	1	#N/A	6.4299
NAA10	#N/A	#N/A	1	#N/A
LIM2	1	1	#N/A	6.4295
NACA	#N/A	#N/A	1	#N/A
NANS	#N/A	#N/A	1	#N/A
MRPL12	1	1	#N/A	6.5687
NAP1L4	#N/A	#N/A	1	#N/A
NARS	1	#N/A	1	-2
NASP	#N/A	1	1	#N/A
NAT10	#N/A	#N/A	1	#N/A
NCBP1	#N/A	1	#N/A	#N/A
PARP1	1	1	#N/A	8.0143
NDC80	#N/A	#N/A	1	#N/A
NDUFA4	#N/A	#N/A	1	#N/A
NDUFAF5	#N/A	#N/A	1	#N/A
NDUFB11	#N/A	#N/A	1	#N/A
PCBP1	1	1	#N/A	8.6311
NEDD8	#N/A	#N/A	1	#N/A
NES	#N/A	1	#N/A	#N/A
NGF	#N/A	#N/A	1	#N/A
NHSL1	#N/A	#N/A	1	#N/A
NIPSNAP1	#N/A	#N/A	1	#N/A
NISCH	#N/A	#N/A	1	#N/A
RARS	1	1	#N/A	7.949
RPL15	1	1	#N/A	11.601
RPL18A	1	1	#N/A	12.579
NONO	#N/A	1	1	#N/A
NOP56	#N/A	#N/A	1	#N/A
RPL21	1	1	#N/A	7.9794
NPM3	#N/A	#N/A	1	#N/A
NSF	#N/A	#N/A	1	#N/A
NSMF	#N/A	#N/A	1	#N/A
NTHL1	#N/A	#N/A	1	#N/A
NUCB2	#N/A	#N/A	1	#N/A
NUDC	#N/A	1	1	#N/A
NUDT21	#N/A	#N/A	1	#N/A
NUP133	#N/A	#N/A	1	#N/A
NUP205	#N/A	#N/A	1	#N/A
OLA1	#N/A	#N/A	1	#N/A
RPL24	1	1	#N/A	18.214
RPL27A	1	1	#N/A	18.359
OR6C65	#N/A	#N/A	1	#N/A
ORC6	#N/A	#N/A	1	#N/A
OTUB1	#N/A	#N/A	1	#N/A
P4HB	#N/A	#N/A	1	#N/A
PA2G4	#N/A	#N/A	1	#N/A
PABPC1	#N/A	1	#N/A	#N/A
RPL35	1	1	#N/A	7.6001
PAF1	#N/A	1	#N/A	#N/A
PAFAH1B2	#N/A	#N/A	1	#N/A
PAICS	#N/A	1	1	#N/A
PAIP2	#N/A	#N/A	1	#N/A
PARD3	#N/A	#N/A	1	#N/A
PARD3B	#N/A	#N/A	1	#N/A
PARK7	#N/A	1	#N/A	#N/A
RPL9	1	1	#N/A	16.231
PAWR	#N/A	#N/A	1	#N/A
PAXBP1	#N/A	#N/A	1	#N/A
PBLD	#N/A	#N/A	1	#N/A
RPLP1	1	1	#N/A	6.3376
PCBP2;PCBP3	#N/A	1	#N/A	#N/A
PCDHB14	#N/A	#N/A	1	#N/A
PCGF3	#N/A	#N/A	1	#N/A
RPS11	1	1	#N/A	11.809
PCMTD2	#N/A	1	#N/A	#N/A
PCNA	#N/A	1	#N/A	#N/A
PDCD10	#N/A	#N/A	1	#N/A
PDCD11	#N/A	#N/A	1	#N/A
PDIA3	#N/A	1	1	#N/A
PDIA4	#N/A	#N/A	1	#N/A
PDIA6	#N/A	1	1	#N/A
PDPR	#N/A	#N/A	1	#N/A
RPS14	1	1	#N/A	11.783
PEBP1	#N/A	#N/A	1	#N/A
PEX5	#N/A	#N/A	1	#N/A
PFDN2	#N/A	1	#N/A	#N/A
PFN1	#N/A	1	#N/A	#N/A
PGAM1	#N/A	#N/A	1	#N/A
PGAM2;PGAM1;PGAM4	#N/A	1	#N/A	#N/A
PGK1	#N/A	1	1	#N/A
PGM2	#N/A	#N/A	1	#N/A
PGR	#N/A	1	#N/A	#N/A
PGRMC1	#N/A	#N/A	1	#N/A
PGRMC2	#N/A	#N/A	1	#N/A
RPS18	1	1	#N/A	7.2816
RPS19	1	1	#N/A	13.727
PHTF1	#N/A	1	#N/A	#N/A
PIGF	#N/A	#N/A	1	#N/A
PIGW	#N/A	#N/A	1	#N/A
PINK1	#N/A	1	#N/A	#N/A
RPS20	1	1	#N/A	8.6902
PLA2G4A	#N/A	#N/A	1	#N/A
PLCZ1	#N/A	#N/A	1	#N/A
PLEC	#N/A	#N/A	1	#N/A
PLET1	#N/A	#N/A	1	#N/A
PLS3	#N/A	#N/A	1	#N/A
PLXNA2	#N/A	#N/A	1	#N/A
PMVK	#N/A	#N/A	1	#N/A
PODXL	#N/A	#N/A	1	#N/A
POLA1	#N/A	#N/A	1	#N/A
POLD1	#N/A	#N/A	1	#N/A
POLDIP3	#N/A	#N/A	1	#N/A
RPS23	1	1	#N/A	16.017
POLR2C	#N/A	#N/A	1	#N/A
POLR2E	#N/A	1	#N/A	#N/A
PON2	#N/A	#N/A	1	#N/A
POR	#N/A	#N/A	1	#N/A
PPA1	#N/A	1	#N/A	#N/A
RPS27A	1	1	#N/A	6.3818
PPIB	#N/A	1	1	#N/A
PPIL4	#N/A	#N/A	1	#N/A
PPL	#N/A	1	#N/A	#N/A
PPM1G	#N/A	#N/A	1	#N/A
PPME1	#N/A	#N/A	1	#N/A
PPP1CA;PPP1CC;PPP1CB	#N/A	#N/A	1	#N/A
PPP1CB	#N/A	1	#N/A	#N/A
PPP1R10	#N/A	1	#N/A	#N/A
PPP1R21	#N/A	1	#N/A	#N/A
PPP1R26	#N/A	#N/A	1	#N/A
PPP1R7	#N/A	#N/A	1	#N/A
PPP2R2A	#N/A	#N/A	1	#N/A
PPP6R1	#N/A	#N/A	1	#N/A
PQBP1	#N/A	#N/A	1	#N/A
RPS6	1	1	#N/A	11.327
RUVBL1	1	#N/A	1	7.0999
PRDX3	#N/A	#N/A	1	#N/A
SAP30	1	1	#N/A	-2
PREPL	#N/A	#N/A	1	#N/A
SETD2	1	#N/A	1	6.6636
PRKAR2A	#N/A	#N/A	1	#N/A
PRKCD	#N/A	1	#N/A	#N/A
PRKCSH	#N/A	#N/A	1	#N/A
PRKDC	#N/A	#N/A	1	#N/A
PRPF19	#N/A	1	#N/A	#N/A
PRPF40A	#N/A	1	#N/A	#N/A
PRPF8	#N/A	#N/A	1	#N/A
PRPH	#N/A	1	#N/A	#N/A
PRR14L	#N/A	#N/A	1	#N/A
PRRC2A	#N/A	1	#N/A	#N/A
PSMA1	#N/A	#N/A	1	#N/A
PSMA2	#N/A	#N/A	1	#N/A
PSMA6	#N/A	1	#N/A	#N/A
PSMC1	#N/A	1	#N/A	#N/A
PSMC4	#N/A	#N/A	1	#N/A
PSMC5	#N/A	1	#N/A	#N/A
PSMD1	#N/A	#N/A	1	#N/A
SKP1	1	#N/A	1	8.5804
PSMD13	#N/A	#N/A	1	#N/A
PSMD2	#N/A	1	1	#N/A
PSMD7	#N/A	#N/A	1	#N/A
PSPC1	#N/A	#N/A	1	#N/A
PSTPIP2	#N/A	1	#N/A	#N/A
PTBP1	#N/A	#N/A	1	#N/A
SRRT	1	1	#N/A	-2
PTEN	#N/A	#N/A	1	#N/A
PTGER4	#N/A	#N/A	1	#N/A
PTGES3	#N/A	#N/A	1	#N/A
SUPT6H	1	#N/A	1	-2
PUM1	#N/A	#N/A	1	#N/A
PUS7	#N/A	#N/A	1	#N/A
PYROXD2	#N/A	#N/A	1	#N/A
QDPR	#N/A	#N/A	1	#N/A
QSOX2	#N/A	1	#N/A	#N/A
TAF1	1	1	#N/A	-2
RAD21	#N/A	#N/A	1	#N/A
RAI1	#N/A	#N/A	1	#N/A
RAN	#N/A	#N/A	1	#N/A
RANBP1	#N/A	1	1	#N/A
TMEM41B	1	1	#N/A	-2
RASSF1	#N/A	#N/A	1	#N/A
RBM28	#N/A	#N/A	1	#N/A
RBM39	#N/A	#N/A	1	#N/A
RBM47	#N/A	#N/A	1	#N/A
RBM8A	#N/A	#N/A	1	#N/A
RBMX;RBMXL1	#N/A	1	#N/A	#N/A
RCC2	#N/A	1	1	#N/A
RCN1	#N/A	#N/A	1	#N/A
RCN2	#N/A	#N/A	1	#N/A
RCN3	#N/A	#N/A	1	#N/A
TUBB8	1	1	#N/A	11.59
RGPD1;RGPD3;RGPD5;RGPD8;RANBP2	#N/A	#N/A	1	#N/A
RGPD4	#N/A	#N/A	1	#N/A
RHOBTB2	#N/A	#N/A	1	#N/A
RLN2	#N/A	#N/A	1	#N/A
RMDN3	#N/A	#N/A	1	#N/A
RNF111	#N/A	#N/A	1	#N/A
RNF112	#N/A	1	#N/A	#N/A
RNF114	#N/A	#N/A	1	#N/A
RNPEP	#N/A	#N/A	1	#N/A
RNPS1	#N/A	#N/A	1	#N/A
ROCK2	#N/A	#N/A	1	#N/A
ZYX	1	1	#N/A	6.1261
RPL10;RPL10L	#N/A	1	#N/A	#N/A
RPL10A	#N/A	1	1	#N/A
CBR1;CBR3	1	#N/A	#N/A	89.394
HIST2H3A	1	#N/A	#N/A	40.239
RPL13	#N/A	1	#N/A	#N/A
RPL13A;RPL13AP3	#N/A	1	#N/A	#N/A
IGHV3-23	1	#N/A	#N/A	197.42
NME3	1	#N/A	#N/A	134.66
RPL17	#N/A	1	#N/A	#N/A
PABPC1;PABPC4	1	#N/A	#N/A	27.169
AKAP9	1	#N/A	#N/A	6.2003
ANKRD17	1	#N/A	#N/A	-2
ARAP1	1	#N/A	#N/A	-2
ARHGAP20	1	#N/A	#N/A	-2
ARID2	1	#N/A	#N/A	-2
RPL23A	#N/A	1	#N/A	#N/A
ATF1	1	#N/A	#N/A	-2
RPL26;RPL26L1	#N/A	1	#N/A	#N/A
ATF4	1	#N/A	#N/A	6.3504
ATP5J	1	#N/A	#N/A	-2
RPL28	#N/A	#N/A	1	#N/A
RPL29	#N/A	1	#N/A	#N/A
BMP6	1	#N/A	#N/A	-2
C11orf16	1	#N/A	#N/A	-2
RPL31	#N/A	1	1	#N/A
RPL32	#N/A	1	#N/A	#N/A
RPL34	#N/A	1	#N/A	#N/A
C2CD5	1	#N/A	#N/A	6.5182
RPL35A	#N/A	1	#N/A	#N/A
RPL36	#N/A	1	#N/A	#N/A
RPL37A	#N/A	1	#N/A	#N/A
RPL38	#N/A	1	#N/A	#N/A
RPL39P5;RPL39	#N/A	1	#N/A	#N/A
CBX6	1	#N/A	#N/A	6.6468
RPL5	#N/A	1	1	#N/A
CCNYL3	1	#N/A	#N/A	6.3793
CCT4	1	#N/A	#N/A	6.3089
CDKN2A	1	#N/A	#N/A	-2
CFL1	1	#N/A	#N/A	15.91
CHD1	1	#N/A	#N/A	-2
RPLP0	#N/A	#N/A	1	#N/A
RPLP0;RPLP0P6	#N/A	1	#N/A	#N/A
CHMP1B	1	#N/A	#N/A	-2
CIRBP	1	#N/A	#N/A	6.242
RPLP2;RPLP1	#N/A	#N/A	1	#N/A
RPN1	#N/A	1	#N/A	#N/A
CIT	1	#N/A	#N/A	6.5775
CTBS	1	#N/A	#N/A	-2
RPS13	#N/A	1	#N/A	#N/A
CTTNBP2	1	#N/A	#N/A	-2
CYP2G1P	1	#N/A	#N/A	-2
RPS16	#N/A	1	#N/A	#N/A
DDO	1	#N/A	#N/A	-2
DNAH11	1	#N/A	#N/A	6.2694
DPY30	1	#N/A	#N/A	6.4437
RPS2	#N/A	1	#N/A	#N/A
EEF1E1	1	#N/A	#N/A	6.9109
RPS21	#N/A	1	#N/A	#N/A
ETV4;SPDEF;ETV1;ETV5	1	#N/A	#N/A	-2
FARSA	1	#N/A	#N/A	17.493
RPS25	#N/A	1	#N/A	#N/A
FBXL7	1	#N/A	#N/A	-2
RPS27L;RPS27	#N/A	1	#N/A	#N/A
RPS28	#N/A	1	#N/A	#N/A
RPS29	#N/A	1	#N/A	#N/A
FREM1	1	#N/A	#N/A	-2
GPR128	1	#N/A	#N/A	-2
HSD17B10	1	#N/A	#N/A	7.2402
HSPA2	1	#N/A	#N/A	6.5492
IDH3B	1	#N/A	#N/A	6.7354
IGKV2D	1	#N/A	#N/A	6.0949
IL1B	1	#N/A	#N/A	-2
RPSA	#N/A	1	1	#N/A
RRM1	#N/A	#N/A	1	#N/A
RRP12	#N/A	#N/A	1	#N/A
RSL1D1	#N/A	#N/A	1	#N/A
RTCB	#N/A	1	#N/A	#N/A
RTKN	#N/A	#N/A	1	#N/A
RTN4	#N/A	#N/A	1	#N/A
LBH	1	#N/A	#N/A	-2
RUVBL2	#N/A	1	1	#N/A
S100A4	#N/A	#N/A	1	#N/A
S100A6	#N/A	#N/A	1	#N/A
SAFB;SAFB2	#N/A	#N/A	1	#N/A
SALL3;SALL1	#N/A	#N/A	1	#N/A
SAMM50	#N/A	#N/A	1	#N/A
LOXHD1	1	#N/A	#N/A	-2
SAR1A	#N/A	#N/A	1	#N/A
SAR1B	#N/A	#N/A	1	#N/A
SARS	#N/A	#N/A	1	#N/A
SART3	#N/A	1	#N/A	#N/A
LRRC59	1	#N/A	#N/A	6.6651
MAP7	1	#N/A	#N/A	6.7493
SCO1	#N/A	#N/A	1	#N/A
SDF4	#N/A	#N/A	1	#N/A
MNS1	1	#N/A	#N/A	-2
SDHB	#N/A	1	#N/A	#N/A
SEC23A	#N/A	#N/A	1	#N/A
SEC23B	#N/A	#N/A	1	#N/A
SEC23IP	#N/A	#N/A	1	#N/A
SEL1L	#N/A	#N/A	1	#N/A
SENP6	#N/A	#N/A	1	#N/A
SEPT6;SEPT11	#N/A	#N/A	1	#N/A
SEPTIN2	#N/A	1	#N/A	#N/A
SEPTIN7	#N/A	#N/A	1	#N/A
SEPTIN8	#N/A	1	#N/A	#N/A
SEPTIN9	#N/A	1	1	#N/A
SERBP1	#N/A	1	1	#N/A
SERPINB6	#N/A	#N/A	1	#N/A
SERPINH1	#N/A	1	1	#N/A
SET	#N/A	#N/A	1	#N/A
MOB3A	1	#N/A	#N/A	6.3761
SF3A1	#N/A	1	#N/A	#N/A
SF3B1	#N/A	#N/A	1	#N/A
SF3B3	#N/A	#N/A	1	#N/A
SF3B6	#N/A	#N/A	1	#N/A
MTERF2	1	#N/A	#N/A	-2
SGTA	#N/A	#N/A	1	#N/A
SHCBP1L	#N/A	#N/A	1	#N/A
SHROOM3	#N/A	#N/A	1	#N/A
MXD1	1	#N/A	#N/A	6.5053
SLC12A7	#N/A	#N/A	1	#N/A
SLC12A9	#N/A	#N/A	1	#N/A
SLC20A1	#N/A	1	#N/A	#N/A
SLC25A3	#N/A	1	#N/A	#N/A
SLC25A48	#N/A	#N/A	1	#N/A
SLC25A6;SLC25A4;SLC25A5	#N/A	1	1	#N/A
SLC27A3	#N/A	#N/A	1	#N/A
SLC3A2	#N/A	#N/A	1	#N/A
SLC4A7	#N/A	#N/A	1	#N/A
SLK	#N/A	#N/A	1	#N/A
SLTM	#N/A	#N/A	1	#N/A
SMARCA4;SMARCA2	#N/A	#N/A	1	#N/A
SMARCA5	#N/A	#N/A	1	#N/A
SMARCC2	#N/A	#N/A	1	#N/A
SMS	#N/A	#N/A	1	#N/A
SNRNP200	#N/A	#N/A	1	#N/A
SNRNP27	#N/A	#N/A	1	#N/A
SNRPA	#N/A	1	1	#N/A
MYO6	1	#N/A	#N/A	-2
SNRPB;SNRPN	#N/A	#N/A	1	#N/A
MYO7A	1	#N/A	#N/A	-2
SNRPD3	#N/A	1	1	#N/A
NEB	1	#N/A	#N/A	-2
SNX2	#N/A	#N/A	1	#N/A
SOD1	#N/A	1	#N/A	#N/A
SPINT4	#N/A	#N/A	1	#N/A
SPTAN1	#N/A	#N/A	1	#N/A
SPTBN1	#N/A	#N/A	1	#N/A
SPTBN2	#N/A	#N/A	1	#N/A
SRBD1	#N/A	1	#N/A	#N/A
SRCAP	#N/A	1	#N/A	#N/A
SRCIN1	#N/A	#N/A	1	#N/A
OR4K3	1	#N/A	#N/A	6.1078
OR4K5	1	#N/A	#N/A	-2
SRP9	#N/A	1	#N/A	#N/A
SRRM2	#N/A	1	#N/A	#N/A
PEAK1	1	#N/A	#N/A	6.1434
SRSF2	#N/A	#N/A	1	#N/A
SRSF3	#N/A	1	#N/A	#N/A
SSR1	#N/A	#N/A	1	#N/A
SSR2	#N/A	#N/A	1	#N/A
SSR4	#N/A	#N/A	1	#N/A
SSSCA1	#N/A	1	#N/A	#N/A
ST3GAL5	#N/A	#N/A	1	#N/A
POLR1A	1	#N/A	#N/A	-2
STAT1	#N/A	#N/A	1	#N/A
PREX2	1	#N/A	#N/A	-2
STK24	#N/A	#N/A	1	#N/A
STK26	#N/A	#N/A	1	#N/A
STMN1	#N/A	1	#N/A	#N/A
STOX2	#N/A	#N/A	1	#N/A
STRAP	#N/A	1	#N/A	#N/A
STX6	#N/A	#N/A	1	#N/A
STXBP1	#N/A	#N/A	1	#N/A
SUCLG1	#N/A	1	1	#N/A
PSMD12	1	#N/A	#N/A	6.1757
SUPT16H	#N/A	#N/A	1	#N/A
SUPT3H	#N/A	#N/A	1	#N/A
SUPT5H	#N/A	1	#N/A	#N/A
PTCD1	1	#N/A	#N/A	-2
SURF2	#N/A	1	#N/A	#N/A
SYCP3	#N/A	#N/A	1	#N/A
SYNCRIP	#N/A	1	1	#N/A
PTPMT1	1	#N/A	#N/A	-2
TACO1	#N/A	#N/A	1	#N/A
RABGAP1L	1	#N/A	#N/A	-2
TAF15	#N/A	1	1	#N/A
TAGLN3;TAGLN2	#N/A	1	#N/A	#N/A
TALDO1	#N/A	#N/A	1	#N/A
TARDBP	#N/A	1	1	#N/A
TARS;TARSL2	#N/A	#N/A	1	#N/A
REPS1	1	#N/A	#N/A	-2
TBCA	#N/A	#N/A	1	#N/A
TBCE	#N/A	1	#N/A	#N/A
TBL2	#N/A	#N/A	1	#N/A
TCEA1	#N/A	#N/A	1	#N/A
TCEB1	#N/A	1	#N/A	#N/A
TCEB3	#N/A	1	#N/A	#N/A
TCERG1	#N/A	#N/A	1	#N/A
TCP11	#N/A	#N/A	1	#N/A
RPL10	1	#N/A	#N/A	16.077
TEKT4	#N/A	#N/A	1	#N/A
TEX15	#N/A	#N/A	1	#N/A
TEX26	#N/A	#N/A	1	#N/A
SCAF1	1	#N/A	#N/A	-2
SCNN1D	1	#N/A	#N/A	-2
TFRC	#N/A	#N/A	1	#N/A
TGFBR2	#N/A	1	#N/A	#N/A
THAP9	#N/A	1	#N/A	#N/A
SNRPA1	1	#N/A	#N/A	7.6804
THOC5	#N/A	#N/A	1	#N/A
TIGD1	#N/A	#N/A	1	#N/A
TKT	#N/A	1	#N/A	#N/A
TMED2	#N/A	#N/A	1	#N/A
TMED4	#N/A	#N/A	1	#N/A
TMED7	#N/A	#N/A	1	#N/A
TMED9	#N/A	#N/A	1	#N/A
TMEM14A	#N/A	#N/A	1	#N/A
TMEM165	#N/A	#N/A	1	#N/A
TMEM175	#N/A	#N/A	1	#N/A
TMEM177	#N/A	1	#N/A	#N/A
TMEM186	#N/A	1	#N/A	#N/A
SRFBP1	1	#N/A	#N/A	-2
TMOD3	#N/A	#N/A	1	#N/A
TMPO	#N/A	#N/A	1	#N/A
TNPO1	#N/A	#N/A	1	#N/A
TOMM22	#N/A	#N/A	1	#N/A
TOMM7	#N/A	#N/A	1	#N/A
TOP1	#N/A	1	1	#N/A
TOP2A	#N/A	#N/A	1	#N/A
TOR1AIP1	#N/A	#N/A	1	#N/A
TOX4	#N/A	1	#N/A	#N/A
TPD52L2	#N/A	#N/A	1	#N/A
TPI1	#N/A	#N/A	1	#N/A
TPM2	#N/A	#N/A	1	#N/A
TPR	#N/A	1	1	#N/A
TRA2A	#N/A	#N/A	1	#N/A
TRIM28	#N/A	1	#N/A	#N/A
TRPM3	#N/A	#N/A	1	#N/A
TSPO	#N/A	#N/A	1	#N/A
TSR1	#N/A	#N/A	1	#N/A
TTC1	#N/A	#N/A	1	#N/A
TTC12	#N/A	1	#N/A	#N/A
TTC37	#N/A	#N/A	1	#N/A
TTLL12	#N/A	#N/A	1	#N/A
TTLL5	#N/A	1	#N/A	#N/A
TTN	#N/A	1	1	#N/A
TUBA1A;TUBA3C	#N/A	#N/A	1	#N/A
TUBA1A;TUBA3C;TUBA3E	#N/A	1	#N/A	#N/A
ST6GALNAC5	1	#N/A	#N/A	6.2945
TUBA1B;TUBA4A	#N/A	1	1	#N/A
TUBA1C	#N/A	#N/A	1	#N/A
TUBAL3	#N/A	#N/A	1	#N/A
TUBB	#N/A	1	#N/A	#N/A
STK10	1	#N/A	#N/A	-2
TUBB;TUBB4B;TUBB4A	#N/A	#N/A	1	#N/A
TUBB2B;TUBB2A	#N/A	1	1	#N/A
TUBB3	#N/A	1	1	#N/A
SUGP2	1	#N/A	#N/A	-2
SYNCRIP;HNRNPR	1	#N/A	#N/A	13.446
TUFM	#N/A	1	1	#N/A
TWF1	#N/A	#N/A	1	#N/A
TARSL2	1	#N/A	#N/A	-2
TXNDC12	#N/A	#N/A	1	#N/A
TXNIP	#N/A	#N/A	1	#N/A
U2AF1	#N/A	#N/A	1	#N/A
UBA2	#N/A	#N/A	1	#N/A
UBA5	#N/A	#N/A	1	#N/A
UBA52;RPS27A;UBB;UBC	#N/A	#N/A	1	#N/A
UBAP2L	#N/A	#N/A	1	#N/A
UBE2I	#N/A	1	#N/A	#N/A
UBE2O	#N/A	#N/A	1	#N/A
UBE2V1;UBE2V2	#N/A	#N/A	1	#N/A
UBR4	#N/A	#N/A	1	#N/A
UBXN1	#N/A	#N/A	1	#N/A
UCHL1	#N/A	1	1	#N/A
UGGT2	#N/A	1	#N/A	#N/A
UGT8	#N/A	1	#N/A	#N/A
TCP11L2	1	#N/A	#N/A	-2
UPF1	#N/A	#N/A	1	#N/A
UQCRB	#N/A	#N/A	1	#N/A
UQCRH	#N/A	#N/A	1	#N/A
USO1	#N/A	#N/A	1	#N/A
USP24	#N/A	1	1	#N/A
USP39	#N/A	#N/A	1	#N/A
USP4	#N/A	#N/A	1	#N/A
USP5	#N/A	#N/A	1	#N/A
USP7	#N/A	#N/A	1	#N/A
UTP18	#N/A	#N/A	1	#N/A
VARS	#N/A	1	#N/A	#N/A
VCP	#N/A	1	1	#N/A
TEX264	1	#N/A	#N/A	6.585
VMP1	#N/A	#N/A	1	#N/A
VPS25	#N/A	#N/A	1	#N/A
VPS35	#N/A	#N/A	1	#N/A
VPS37A	#N/A	#N/A	1	#N/A
VWA8	#N/A	#N/A	1	#N/A
WDR3	#N/A	#N/A	1	#N/A
WDR61	#N/A	1	#N/A	#N/A
WDR82	#N/A	1	#N/A	#N/A
WIPF3	#N/A	#N/A	1	#N/A
WNK3	#N/A	#N/A	1	#N/A
XPNPEP1	#N/A	#N/A	1	#N/A
XPO5	#N/A	#N/A	1	#N/A
XPOT	#N/A	#N/A	1	#N/A
XRCC5	#N/A	#N/A	1	#N/A
XRCC6	#N/A	1	1	#N/A
YBX1	#N/A	1	#N/A	#N/A
YBX1;YBX3;YBX2	#N/A	#N/A	1	#N/A
YIF1B	#N/A	#N/A	1	#N/A
YLPM1	#N/A	#N/A	1	#N/A
YWHAB	#N/A	#N/A	1	#N/A
TFDP2;TFDP1	1	#N/A	#N/A	-2
YWHAG	#N/A	#N/A	1	#N/A
YWHAG;YWHAB	#N/A	1	#N/A	#N/A
YWHAQ	#N/A	1	1	#N/A
THEM6	1	#N/A	#N/A	-2
ZC3H15	#N/A	#N/A	1	#N/A
ZDHHC22	#N/A	#N/A	1	#N/A
UNC80	1	#N/A	#N/A	6.4519
ZMAT2	#N/A	#N/A	1	#N/A
ZMYM1	#N/A	#N/A	1	#N/A
ZEB2	1	#N/A	#N/A	-2
ZMYM6	#N/A	#N/A	1	#N/A
ZNF207	#N/A	#N/A	1	#N/A
ZNF488	#N/A	#N/A	1	#N/A
ZNF583	#N/A	1	#N/A	#N/A
ZNF638	#N/A	#N/A	1	#N/A
ZNF676	#N/A	#N/A	1	#N/A
ZNF689	#N/A	1	#N/A	#N/A
ZRANB1	#N/A	1	#N/A	#N/A
ZRANB2	#N/A	#N/A	1	#N/A
ZMYM4	1	#N/A	#N/A	-2

## Sheet: Final substrates selection
Identified in triplicate	NME1 IP score
HSPA5	323.31
HSPA8	323.31
TUBB	323.31
GAPDH	215.93
HSPD1	202.03
TUBA	167.46
HNRNPU	152.39
RPS5	142.32
PHB2	140.56
HIST2H2	131.81
NPM1	115.35
PRDX1	111.17
VIM	98.918
ENO1	94.397
HIST1H2	91.169
PKM	85.686
ACTG1	79.89
RPS15	79.764
NCL	79.473
RPL6	79
EEF1A1	78.581
LMNA	73.2
PHB	71.652
HIST1H1	71.638
RPS7	66.39
CLTC	56.369
RPL3	54.875
RPL7A	49.055
H2AF	44.407
HIST1H4A	37.375
ATP5A1	34.613
RPS17	31.408
RPS4X	30.849
TUBB4	29.782
SNRPE	26.055
PRDX2	24.225
NME1	22.569
HSPA4	21.404
HIST1H3A	20.275
YWHAE	19.14
SFPQ	17.491
EEF1D	17.042
CLTA	15.793
RPL22	15.139
YWHAZ	14.983
RPL7	14.887
NAP1L1	13.094
DARS	11.728
PRDX6	10.316
TXN	9.3806
H2AFY	9.2545
RPS10	8.4116
HNRNPK	7.7139
HSP90AB1	6.7899
RPS24	6.3979
G3BP1	6.2753
GSTP1	6.2442
MIF	6.2385
RPL27	6.2072
